# Supplementary material for: DNA damage-induced transcription stress triggers the genome-wide degradation of promoter-bound Pol II
Source: Nat Commun. 2022 Jun 24;13:3624. doi: 10.1038/s41467-022-31329-w (PMC9232492; doi:10.1038/s41467-022-31329-w)
Supplement: Supplementary file 3 — Source Data [file 41467_2022_31329_MOESM3_ESM.xlsx]

## Sheet: Fig1
Figure	Description
				0J																																												2J
				cell1	cell2	cell3	cell4	cell5	cell6	cell7	cell8	cell9	cell10	cell11	cell12	cell13	cell14	cell15	cell16	cell17	cell18	cell19	cell20	cell21	cell22	cell23	cell24	cell25	cell26	cell27	cell28	cell29	cell30	cell31	cell32	cell33	cell34	cell35	cell36	cell37	cell38	cell39	cell40	cell41	cell42	cell43		cell1	cell2
1A left panel	FRAP dose response 0-1h		0	108.971	107.023	107.826	108.765	111.382	105.13	108.319	111.213	108.906	105.563	108.84	106.37	106.369	106.934	109.848	108.264	110.597	108.994	109.712	112.214	111.231	109.922	107.894	106.923	108.022	108.767	108.408	111.592	105.314	103.296	105.455	106.975	110.06	115.897	105.377	109.776	107.676	104.186	107.268	111.169	109.454	106.833	106.913		109.066	111.179
			0.4	103.934	104.177	101.423	105.699	101.65	103.622	102.351	108.295	106.416	101.198	105.364	105.012	105.849	108.395	107.436	103.903	107.711	102.036	104.076	105.243	103.031	104.867	101.151	102.692	104.387	104.476	107.255	106.951	105.809	101.897	103.919	103.048	102.601	105.724	100.215	106.658	100.289	104.216	105.689	105.583	104.616	100.008	102.267		103.258	101.126
			0.8	101.645	102.335	101.539	101.265	101.79	100.663	103.88	106.8	103.198	101.074	102.186	101.287	104.709	105.016	107.483	103.321	103.326	102.017	102.554	106.756	104.054	103.061	99.0905	103.379	98.3734	102.47	103.847	101.587	99.5211	99.9098	101.021	103.567	101.56	102.394	102.827	102.392	102.502	100.689	100.945	101.491	101.893	99.0528	102.321		102.328	100.977
			1.2	101.604	99.3448	101.159	101.456	98.0269	100.27	102.1	106.695	101.89	102.103	101.592	100.54	103.186	101.712	102.846	100.974	104.271	103.812	102.471	105.177	103.089	102.097	98.9859	100.904	103.065	102.744	101.99	102.854	99.3814	99.6175	101.65	100.675	102.01	100.354	99.7314	100.861	103.657	102.134	102.354	101.762	101.367	97.6882	97.3262		100.961	99.2915
			1.6	102.312	100.731	100.132	103.968	103.732	102.327	98.7871	103.269	99.6129	100.692	101.634	102.179	101.009	100.335	106.488	101.097	102.15	98.3009	103.215	101.182	99.9132	103.712	96.5094	101.362	100.374	102.782	102.375	102.241	99.3213	100.531	103.939	101.324	102.805	97.5489	99.7696	102.743	101.678	102.493	102.26	99.0251	102.205	100.229	99.2816		99.2837	101.708
			2	101.962	99.995	104.63	101.67	100.606	100.973	100.581	104.172	100.983	102.852	101.434	99.7942	102.227	101.6	100.85	98.0663	103.121	103.223	102.941	101.459	101.214	103.275	101.472	99.0357	100.027	103.473	99.8732	102.621	96.4517	98.135	102.471	101.347	100.878	105.044	100.003	99.4358	100.059	100.673	103.488	98.4111	101.94	101.355	104.412		104.138	99.5961
			2.4	101.137	100.223	97.2922	99.1603	100.215	99.1566	100.239	102.764	102.682	100.012	99.804	100.155	100.22	98.1806	101.522	98.4994	103.12	102.268	100.152	103.285	102.625	101.264	99.907	102.945	101.004	100.275	98.7112	100.502	100.658	99.0271	103.877	104.433	97.9578	102.065	99.3793	103.034	100.095	102.622	101.868	100.057	101.873	100.925	103.269		100.644	100.022
			2.8	102.938	101.767	102.335	97.4878	99.3965	100.221	99.5648	103.203	99.2402	98.89	100.524	100.073	99.4977	100.573	102.085	100.298	104.8	99.8417	99.7293	104.149	106.667	100.984	99.6409	102.85	100.266	101.186	101.468	101.027	99.1344	101.897	101.878	100.357	101.01	96.9999	104.067	103.306	100.202	98.5569	98.6453	99.6587	99.0616	101.44	100.364		102.006	100.142
			3.2	100.163	100.504	98.7509	102.66	99.6526	99.901	102.676	100.222	101.511	97.5667	99.7413	97.8427	96.927	100.02	103.603	101.402	104.141	98.9577	102.512	101.326	101.39	102.582	106.178	102.856	99.3512	99.2667	98.2788	103.46	102.086	103.261	102.103	100.519	99.6988	101.549	98.1153	99.7681	99.3832	98.9758	102.568	102.253	101.424	101.136	100.459		101.573	98.3633
			3.6	98.2066	100.554	100.044	100.335	99.0476	101.894	100.02	101.207	101.11	102.233	102.879	98.4924	100.224	99.5229	101.021	99.5972	103.182	102.204	100.132	99.9682	99.7428	100.498	100.82	98.6851	97.4729	98.1203	102.884	100.008	97.9354	102.235	99.8352	98.5812	101.482	99.2343	101.158	99.3694	101.46	98.1819	98.0804	100.892	96.7188	98.0407	101.923		98.8406	103.043
			4	101.339	100.996	99.0474	100.855	98.5062	100.543	99.0872	101.461	98.5449	99.2897	98.2406	98.4472	100.724	95.9005	101.6	98.9785	101.364	102.171	102.604	100.262	101.157	103.128	104.708	100.451	100.359	99.6918	97.7182	96.9419	104.083	101.101	97.8607	101.078	100.29	102.116	98.8267	101.21	97.855	102.499	97.8762	102.165	100.734	101.42	101.142		99.4809	102.518
			4.4	103.729	98.5496	99.9845	98.7632	99.6115	99.3205	95.4837	98.9506	97.8281	100.704	99.6239	100.114	99.5026	98.5636	101.953	101.8	104.15	100.452	99.5937	101.472	104.228	100.003	104.243	99.1539	99.3272	98.8801	101.322	99.5375	102.503	101.538	99.7232	98.918	98.8841	98.9034	97.5673	97.5776	100.775	97.2157	100.329	100.091	100.484	101.196	99.0226		100.768	102.158
			4.8	99.5454	99.0769	99.3527	98.3435	100.289	99.1282	96.2419	97.7779	99.3873	98.0365	101.431	100.46	97.9072	99.8373	102.428	100.238	103.868	100.412	100.392	101.934	102.495	100.747	99.1383	98.2123	104.94	100.595	99.8801	98.2997	100.438	100.126	101.743	98.0103	99.9153	98.3568	102.129	103.019	101.22	99.4001	97.9167	97.9682	98.9361	101.168	101.101		98.493	99.1616
			5.2	98.6771	100.412	99.6457	98.2928	100.241	97.2983	100.752	98.5625	98.3838	98.8001	101.401	98.3975	97.8481	100.069	104.852	99.9995	104.73	101.375	100.444	101.423	101.416	100.322	97.4845	101.036	95.755	100.341	98.6913	97.9454	98.5414	100.45	103.441	101.498	99.0341	100.825	100.625	98.9978	97.4879	100.149	98.6635	100.21	100.163	101.848	100.225		100.795	96.7302
			5.6	99.1979	99.2586	98.4331	99.7462	100.968	99.6229	99.191	98.0984	100.486	100.518	99.8598	98.2869	96.9839	97.1141	100.998	102.825	99.7312	101.883	97.3522	98.1277	98.4965	97.4128	98.7104	98.7144	98.5788	99.216	99.2614	97.6994	105.739	99.2821	95.5396	100.432	99.8428	97.6263	101.367	98.4828	98.4852	100.085	101.163	103.31	98.3759	102.817	99.1345		99.3472	102.574
			6	96.7377	101.351	101.125	99.1758	99.4316	100.475	99.3822	97.0809	98.2133	101.705	99.6216	99.8437	100.233	99.3754	101.202	101.697	99.3424	98.6655	99.6161	102.234	102.028	99.2954	96.7539	100.255	97.5645	97.6071	98.1434	102.922	99.634	100.066	100.101	96.1986	100.379	102.949	98.4563	98.2431	98.5298	101.317	96.9242	100.695	101.138	98.7288	100.302		98.1477	96.126
			6.4	99.9193	99.7705	100.521	102.647	102.132	101.402	103.35	95.2211	100.91	97.7209	98.9339	101.113	98.9966	100.233	96.3942	101.833	96.3199	101.197	99.99	101.633	102.574	100.492	98.9862	100.065	99.6006	99.3341	101.517	96.0678	100.583	99.4922	98.4472	98.5066	101.175	99.7436	101.375	96.5563	95.3338	101.525	98.5113	100.78	101.749	99.6659	97.0207		100.698	96.2698
			6.8	99.9514	101.941	97.2122	98.4806	98.4104	97.5655	102.918	94.5963	98.3027	99.4583	99.6153	101.075	101.321	102.707	96.1146	100.461	100.164	100.269	100.222	102.753	104.669	100.483	98.224	96.5188	102.093	98.332	100.968	100.411	98.9486	99.9377	96.62	97.5961	98.9113	98.0895	102.452	102.265	99.7367	98.0097	100.545	97.8374	100.248	95.2335	96.5805		98.9117	100.322
			7.2	99.0529	98.7112	101.348	97.1572	98.1103	101.207	99.8502	98.9524	99.1624	100.043	100.986	100.904	100.86	101.352	100.227	97.8135	99.426	97.699	99.3961	100.925	98.6509	99.1725	99.8972	100.114	99.6286	98.2075	97.5628	99.9486	100.612	97.3345	98.1976	96.8122	98.2934	102.1	98.1565	97.5324	103.303	99.9502	100.068	99.7163	98.588	100.663	100.572		96.4939	101.701
			7.6	98.9924	98.2207	97.4986	98.2624	98.8733	99.4719	99.2659	97.0826	99.9554	99.2814	98.4895	100.651	98.6813	99.2489	97.954	99.5639	97.5612	101.223	100.39	99.1782	98.508	100.144	97.7851	95.878	99.8653	100.056	98.3606	97.7237	100.191	96.946	98.437	97.9845	99.2137	99.1464	98.8057	98.7869	98.6602	97.1774	101.184	97.6881	99.4501	98.4303	100.076		98.9577	99.7535
			8	94.7239	96.6987	101.199	98.7464	102.474	101.292	98.3362	98.4812	100.852	98.9338	95.392	100.503	99.8047	99.8389	98.3354	99.4579	100.902	99.6516	100.519	98.6179	98.3652	100.448	102.017	97.2281	101.781	96.5988	98.4739	98.7454	96.8135	98.684	94.9898	103.69	98.1458	96.801	98.3766	98.7346	100.223	98.0527	98.5572	100.09	96.8284	98.3091	97.9373		97.7524	98.7065
			8.4	98.1661	99.5591	98.7501	101.526	98.4852	97.2675	98.2928	95.4019	97.7473	100.088	96.6121	99.8415	99.1372	98.801	97.8388	99.2921	98.7917	100.231	101.43	98.5437	97.8036	101.202	99.4497	100.357	100.573	100.823	98.6753	99.4557	97.4228	100.429	98.1249	98.4729	98.5136	98.1534	96.8124	97.6857	99.3534	100.293	98.0516	95.8992	96.8229	100.654	97.5307		100.379	100.837
			8.8	96.7932	97.2947	95.281	98.7297	98.0167	95.516	99.2424	97.9791	97.6267	97.938	97.6712	99.4259	101.558	97.3536	104.708	99.7994	101.692	99.0114	102.089	99.255	100.204	102.344	103.647	99.6567	96.1946	98.2459	95.4034	94.9301	103.485	98.6741	97.0391	96.7251	94.2296	97.2509	99.7415	100.867	99.6602	97.3151	97.6365	99.6961	100.127	96.8216	95.6282		100.039	96.6605
			9.2	97.2117	98.3317	97.265	99.0823	101.506	98.7481	102.941	98.2584	97.2155	95.9522	97.5725	98.706	99.4493	100.418	101.376	97.2577	101.341	98.794	98.5516	97.3093	97.2846	98.6847	99.8161	96.7235	97.4013	98.1813	101.122	98.0548	97.9407	96.6789	98.1652	99.2184	98.5666	96.5081	100.539	99.8935	99.955	99.9109	102.479	98.9938	96.9305	98.2462	97.5265		99.9787	98.434
			9.6	99.5264	99.5139	99.0486	100.454	102.409	96.9715	98.1328	96.7442	96.2887	93.3094	95.102	98.6174	99.5263	99.1366	99.7942	101.878	101.322	94.7092	100.192	98.6525	99.5091	100.017	99.9663	99.2146	98.7323	99.612	98.2511	99.0955	99.5694	96.8384	96.0512	100.223	99.3759	101.186	97.2279	98.629	98.5672	96.6772	101.54	95.4808	98.2902	99.7172	99.0333		98.5854	95.1001
			9.728
			9.848	9.91654	11.2029	7.52072	7.34125	10.9824	14.6882	8.82455	14.5681	10.892	6.80275	6.91478	8.7946	6.91069	7.12724	6.72387	5.53219	10.3409	6.16796	13.2809	8.31832	6.67718	13.2675	5.74466	12.0983	12.1713	8.86499	5.87513	10.035	7.92931	11.2106	9.76302	9.25341	6.8973	6.00266	11.4331	8.97392	9.20104	11.2147	7.57881	8.43764	14.5105	12.5486	9.56652		13.9752	12.1172
			10.245	18.86	21.7821	14.4418	16.453	17.1022	19.5449	17.0631	23.9042	19.7914	12.8599	15.4523	15.896	14.4526	12.6053	14.5772	10.5696	12.2999	11.438	15.9882	17.895	17.523	15.8631	15.0903	19.3354	16.8684	9.95591	12.7316	16.1622	13.9778	19.3992	15.4449	14.9502	11.2183	14.352	18.4974	14.6647	12.9883	18.2565	13.5068	13.1591	20.6424	17.6497	12.8862		21.2933	24.6355
			10.648	22.2179	22.8402	21.5456	16.9	18.4633	21.2305	19.4174	29.3835	22.9529	15.8156	17.4341	19.5641	17.4379	16.6009	16.0651	14.5086	17.3764	15.3418	20.2726	18.8349	19.7465	20.5547	13.4512	25.1138	18.4779	13.3181	11.5759	15.6387	15.9095	23.5725	18.6309	21.4837	13.6158	11.5346	23.6539	18.1427	16.4584	20.098	18.0597	17.0818	26.1374	19.6732	16.7884		27.2119	25.505
			11.048	18.0508	24.2856	21.2878	19.327	22.0108	23.1091	19.9047	28.9432	24.3996	15.7622	19.4084	20.1488	17.8495	17.3002	16.2038	12.3671	18.652	18.0408	21.4289	19.3967	18.2019	21.6164	17.7516	25.8468	19.2571	14.653	14.4145	16.4677	17.9705	25.4608	20.2677	20.6166	16.7157	16.2054	25.2179	22.8819	16.0137	17.9607	17.3835	17.5963	28.8399	21.9426	17.6318		28.9027	26.4264
			11.448	18.662	25.16	24.9571	20.0893	24.6492	24.3903	19.907	32.1195	26.8771	20.9636	20.8334	21.7029	19.1525	18.8127	16.9137	16.2273	20.8412	15.1462	22.8106	20.4042	20.0317	22.8689	19.3022	26.6001	21.0258	15.4943	15.1606	17.6041	18.566	26.9378	20.3254	23.0931	17.1119	16.6469	26.3248	19.4551	16.8668	20.4497	19.8887	18.2505	30.237	23.6046	15.0717		29.8711	28.6288
			11.848	24.8484	26.4317	25.6991	20.4549	23.9111	23.205	22.8742	33.8148	29.9532	19.8975	23.5763	23.7254	18.0273	21.3003	18.5682	16.4568	18.7366	17.8138	21.4208	19.8206	19.0506	21.5865	18.7751	27.0404	23.2183	15.1162	15.4599	16.3435	21.501	28.8854	21.786	22.826	17.5685	15.9627	25.6859	22.4359	14.5769	20.3704	21.7535	21.1298	30.8075	26.1081	17.3015		30.4535	29.5782
			12.248	25.1457	28.4607	24.4185	18.5921	24.5138	22.9333	22.4877	33.1908	28.3284	21.4858	21.9054	23.819	20.1707	18.6888	20.4033	15.0717	22.0653	19.3862	23.3867	23.1198	22.3877	23.4731	18.6104	28.9626	22.04	17.0445	16.1779	19.2956	21.0374	28.5576	22.2705	27.3563	16.2172	15.282	24.3607	25.4827	17.6186	20.702	22.397	21.5292	33.3184	23.9708	19.0221		31.6378	30.4606
			12.648	25.809	29.0944	24.4399	21.2235	23.8963	25.4857	22.2564	34.1151	28.4139	23.1137	21.904	23.3411	20.4146	20.702	21.1691	19.3562	22.1211	17.109	22.6045	22.8468	22.4113	22.8854	19.2469	28.7	23.9684	17.8118	16.7125	17.5243	19.4429	29.4373	22.3571	27.2553	19.5877	19.0577	28.8567	24.0715	18.8952	22.4338	21.8689	21.6056	30.7069	24.0745	17.7911		32.1783	33.3869
			13.048	24.9216	29.9668	25.7826	20.3742	26.4546	26.9796	25.5397	35.2233	31.5724	21.8798	23.0214	24.8136	19.6095	21.9263	23.7108	18.0643	24.1484	21.1743	24.0041	24.5775	24.2172	24.2456	18.2559	28.2474	22.9649	16.4384	19.3392	17.752	20.9399	31.5918	19.6246	27.1792	18.8607	15.2358	23.7411	22.3083	19.9486	21.0425	23.4481	21.3704	33.8028	25.1898	18.5317		30.9529	32.2554
			13.448	25.2994	30.6891	26.4806	22.5288	23.1008	24.9591	23.3822	33.6845	30.0977	24.096	25.5049	24.3575	21.593	22.0992	23.004	17.9379	23.4378	19.7396	23.7671	25.4508	24.092	23.9177	17.2796	29.9905	24.0805	16.418	21.3646	21.3235	26.2486	30.0241	24.4576	27.8354	18.0061	20.6768	24.9152	24.5094	19.423	22.0337	24.966	23.9706	34.6225	29.5147	19.788		34.3152	31.4565
			13.848	25.3683	30.1099	24.0128	22.9542	24.8475	24.3497	26.0233	35.7639	28.8703	24.3182	25.6281	23.4163	21.7326	19.1694	23.6558	15.5604	24.5473	19.4428	24.1396	24.3787	24.1863	24.732	21.087	32.4963	24.5357	18.4789	19.7683	18.5174	25.6285	30.9825	25.6728	28.971	19.3341	22.788	30.427	22.8677	20.2453	22.5327	21.4219	23.7541	34.0881	26.205	17.8025		31.834	30.4675
			14.248	28.1091	31.3693	26.9523	24.296	26.2617	27.2066	25.9707	35.5546	32.8202	24.0122	25.8166	25.2047	20.1832	19.3552	20.6632	16.9195	23.0639	22.6141	25.8015	25.6192	24.123	26.0814	20.8976	33.051	24.3976	17.5284	21.8605	21.1001	25.0637	31.2188	25.2708	29.4612	21.0385	17.8399	31.2358	25.9035	23.4923	24.1745	23.6055	23.5746	34.5594	26.0612	20.3606		33.8498	33.6033
			14.648	25.8983	30.811	27.7483	23.5649	27.1049	28.2616	25.7585	34.8066	32.6024	23.945	25.5844	25.486	20.0872	23.4909	20.8823	17.1605	23.3277	19.1311	26.9809	23.703	23.1893	27.1905	23.5297	30.4222	27.3226	16.992	18.3118	20.1357	17.9242	32.4937	26.9178	27.3762	20.1962	21.6288	28.4185	27.3117	21.1207	23.2795	26.3624	25.8799	37.0617	29.9426	19.3422		30.5161	32.3068
			15.048	23.5248	30.6185	27.9592	21.3226	27.1937	27.0442	26.3185	35.2164	31.23	25.2457	26.229	26.5288	22.7682	20.7283	23.0408	19.8009	23.558	18.8286	26.9881	23.8842	22.6186	26.9097	24.6959	30.7251	26.3577	19.0036	21.508	21.6452	22.4569	34.9256	27.5674	28.8217	20.3547	20.4724	29.1982	26.0161	22.1385	21.7815	23.8021	25.095	34.5836	29.7543	18.247		30.6618	35.4808
			15.448	25.467	31.5141	26.4846	24.444	26.345	28.6124	25.2872	37.403	34.542	23.346	27.1359	25.8858	22.3156	22.6048	24.6115	18.6424	23.0395	21.158	25.3725	24.0054	24.4901	25.5454	22.8549	30.4224	25.9316	20.6409	19.7707	21.7878	24.0454	35.8055	25.6523	25.0573	22.5038	22.3675	29.7901	27.6261	21.9657	21.9074	25.4793	24.3136	36.4822	27.6609	20.4863		34.4436	36.2832
			15.848	24.1187	32.5834	27.9695	23.0662	25.5168	29.4412	27.3048	36.9205	33.6591	25.3407	25.9107	26.2375	22.2923	22.058	23.3025	20.7205	21.7415	19.79	26.0174	25.2574	24.347	25.9822	25.3165	32.3564	24.4242	21.4845	21.4992	21.8082	23.4851	34.1027	24.8866	30.8232	21.4907	18.7835	29.7652	26.8108	21.9179	21.1356	22.8395	26.0905	36.8597	30.1345	20.9983		34.6288	33.7049
			16.248	26.1748	33.1385	29.7234	23.4887	26.3833	28.5358	25.8486	41.6737	35.9514	25.9928	25.6226	27.5558	23.2525	23.5719	24.2627	19.664	22.9026	20.7481	25.5726	25.3804	25.8504	25.0736	20.7284	34.5504	25.5586	20.0422	24.3459	23.1204	21.9814	34.5995	25.428	29.9051	19.8461	19.3492	29.1497	28.5686	20.1525	24.4031	23.4296	24.2474	37.5837	28.4631	20.7918		36.3811	34.0936
			16.648	27.0351	31.7748	28.987	24.6037	30.114	27.8497	24.8442	40.2743	34.0143	25.0734	26.0453	27.9126	21.8309	25.7217	21.3585	21.0896	21.085	20.9847	25.7052	26.125	25.7376	25.6512	24.3808	30.88	25.6068	19.7789	23.4295	20.7536	23.8658	35.0696	29.1993	28.0897	20.9189	20.2916	28.1726	24.4467	23.0789	24.4141	27.6225	29.52	36.94	27.6127	18.7722		30.2427	35.5133
			17.048	28.4715	30.7333	26.3155	24.362	30.3195	30.7563	28.0243	40.61	34.1842	23.8599	25.7148	28.9881	23.8787	22.9911	23.2364	20.0597	22.7167	22.8201	26.3631	26.4338	26.3692	26.2451	24.5153	34.182	27.0045	18.131	24.2669	19.8278	24.1916	36.4725	27.0203	30.9364	18.0326	20.3875	29.0175	27.5127	21.0422	26.4552	22.7052	26.1063	39.4054	29.6084	23.4157		33.7268	35.3913
			17.448	24.805	32.1871	29.3993	25.7472	28.119	27.5492	27.2059	39.3432	32.2595	25.9419	29.2414	27.0857	23.1434	24.9394	20.9856	17.6986	23.3677	24.877	26.3162	26.509	26.1061	26.5307	22.7703	32.1733	24.6363	21.2717	22.2284	23.4078	25.5217	34.4187	26.9647	29.396	21.0319	20.9406	31.49	27.5032	20.7796	26.7148	25.1804	24.8759	40.3064	28.4829	19.6743		35.479	35.5072
			17.848	27.4289	34.4677	29.0887	28.3706	29.9839	28.9156	25.7356	40.4215	33.3467	25.0181	26.6816	28.1173	21.3245	21.1579	21.867	18.3743	24.908	21.569	27.3915	26.8472	27.5385	27.3421	23.8014	32.2227	25.892	21.0528	21.7925	22.0647	23.9097	34.7589	27.7791	29.0971	16.6491	17.6779	30.233	28.8338	22.5971	28.5125	25.903	26.0865	40.5021	30.8834	20.9644		36.7277	33.1209
			18.248	28.2767	34.3172	28.9136	23.858	31.0024	29.7211	25.8919	37.6136	37.103	25.3622	27.3677	25.96	24.6878	23.8392	24.5401	19.2161	24.9919	21.4863	26.8295	26.4828	24.4329	27.0735	26.5164	33.2501	25.9104	20.4856	23.6852	23.8067	25.5887	35.8446	24.3203	30.7106	22.0805	21.395	29.2833	26.5053	22.9673	26.073	22.4833	27.1013	43.0278	30.6641	20.5121		35.3555	33.1188
			18.648	27.7081	33.5116	28.2758	27.3322	29.4652	27.364	27.4074	40.8464	33.9528	24.8672	25.5733	29.305	22.4998	23.4923	21.3115	17.9973	24.4438	20.3333	26.3468	26.8319	26.1113	25.9495	23.9713	33.4864	25.9205	19.1634	23.1176	25.0176	29.2676	33.4967	26.4056	32.1444	22.51	22.3152	29.4718	28.2155	22.2997	28.2229	25.604	27.9905	38.6588	27.6256	21.9763		36.0956	37.0525
			19.048	29.7277	34.694	27.139	25.3593	29.8158	30.5492	29.6182	39.2624	34.1958	25.2961	29.6686	27.4251	23.4978	23.9151	21.4506	18.8831	23.9302	20.127	27.2119	27.9549	24.3548	26.9392	23.4927	33.7249	24.0251	20.366	24.3423	22.808	27.5003	35.6032	28.2824	31.0837	22.5772	18.9997	31.5761	26.634	22.7108	24.9171	25.1283	27.5342	37.837	28.4355	23.7035		35.842	34.9514
			19.448	27.8166	32.8487	30.048	27.6527	28.5033	31.2545	27.1015	38.4536	34.0338	26.6095	28.1614	28.6993	22.4054	24.0241	24.8552	19.0356	27.5747	20.4931	29.0602	24.3274	23.9821	28.9239	23.8315	32.885	29.5695	21.8673	22.9188	23.3602	28.9395	36.5399	28.4323	31.5552	22.7028	21.1458	30.9836	27.4951	22.7105	24.6638	25.6028	29.334	36.9653	33.3969	22.6694		37.3409	35.5646
			19.848	29.3583	35.5016	26.9291	24.5299	30.3238	31.7033	30.6111	39.2786	34.1734	25.1194	27.804	30.2279	24.5802	25.4778	23.328	19.8418	26.1755	20.457	27.3949	24.9892	24.3979	27.481	25.7826	35.1232	27.695	21.8001	22.947	22.2503	26.6766	36.9642	27.2907	30.9722	24.9253	20.99	30.6277	28.25	23.65	24.2147	24.5598	28.1672	34.8655	33.9587	19.9408		34.0976	36.9132
			20.248	29.5057	33.8894	28.3614	26.2384	26.1501	28.9421	26.069	41.0157	32.7923	27.7562	29.5813	29.9442	23.7622	26.0265	24.0873	23.0299	24.8672	24.0897	27.486	27.81	27.4348	27.742	22.7144	34.9608	28.5991	20.9198	25.2438	24.2532	24.4151	37.4326	27.249	30.1129	21.629	23.0276	29.2028	30.2902	20.3585	24.8288	23.5731	28.683	37.0555	31.2086	24.1833		38.3877	36.3743
			20.648	31.6001	35.6216	30.1188	25.71	30.5566	31.2536	30.4189	40.4561	37.5268	25.4968	28.6293	32.8928	22.3996	27.2904	26.2581	21.678	24.9378	23.0948	25.8426	28.3992	27.5878	25.9231	27.2508	31.9529	29.9496	22.535	24.2515	22.3015	28.6064	38.2681	25.6296	32.6071	23.5326	21.3969	31.9249	26.7279	24.4218	25.5504	21.5548	28.9974	38.0185	32.8025	22.7681		33.2842	34.0167
			21.048	31.1237	34.4776	28.5545	26.6817	29.784	33.9604	28.4902	40.7558	36.1455	28.7037	30.4578	27.4989	26.5586	27.328	23.769	19.9362	28.04	22.6058	27.9162	27.3141	27.8828	28.0902	24.9676	33.0942	29.6927	24.2648	24.5536	21.6902	25.1985	38.3972	29.7591	32.5344	21.8476	24.3311	32.4643	27.0019	23.1253	25.0913	23.5116	28.8757	39.2221	34.2748	22.3378		37.4479	35.6998
			21.448	27.0568	36.2771	28.312	26.439	32.4002	31.1038	31.3644	41.271	34.3632	29.2267	30.8555	29.0413	23.8736	26.0878	26.0314	18.9476	26.3418	25.1862	28.893	29.4521	28.4969	29.1146	25.2663	33.459	25.2774	23.2369	24.2195	25.1153	23.6562	38.1869	27.7756	34.8289	22.3176	21.4733	31.2201	30.4645	23.1185	24.3257	21.7498	25.2143	39.1248	32.9846	21.6223		35.2137	37.6654
			21.848	29.6987	35.1957	29.4298	27.182	30.6224	30.2118	28.7258	40.1247	36.5803	27.9683	30.3988	29.0953	27.3009	26.6177	24.3544	19.1836	25.2186	22.6091	27.5314	28.6988	29.5496	27.7339	24.0046	33.0115	28.6573	23.5278	25.1339	23.1227	27.1154	37.4492	27.7742	32.3477	22.9479	23.4673	29.7126	28.8976	22.7394	26.2779	21.1741	29.0809	38.4138	33.0407	23.5051		35.6032	41.0881
			22.248	31.5855	35.6233	30.1117	26.7422	31.425	31.5435	28.1636	39.9002	36.1149	27.5051	29.5257	29.5196	27.0183	26.8776	23.8297	20.7022	27.285	23.6378	30.2996	29.4657	30.9756	29.9951	24.8601	36.533	30.4009	23.0562	24.8628	24.4288	28.5815	36.9122	31.344	32.1622	23.5947	25.5844	31.8424	29.4791	25.2767	28.0611	21.757	29.1766	40.0771	30.4203	24.1527		33.9528	35.9688
			22.648	30.2431	35.1181	28.629	28.0409	30.6071	32.1763	28.0067	41.4752	36.087	28.6223	30.1686	30.091	25.5132	25.4897	26.7009	22.3634	25.6425	25.6118	28.8097	28.0065	26.4534	28.6993	24.9586	34.489	30.3116	23.6334	24.5145	23.9842	29.891	37.4663	28.7346	29.9476	25.3046	22.0197	28.7312	31.0168	26.4049	25.7442	21.7042	27.7189	35.4323	30.4233	24.4484		34.1521	37.6703
			23.048	31.8955	34.8623	28.3921	26.0204	29.7924	31.6242	30.9694	41.0926	36.819	31.1991	31.9339	29.6483	24.7803	25.061	22.9796	20.6146	28.5403	24.895	30.1586	28.5018	28.7798	30.0672	24.6596	33.754	32.2496	25.6125	26.1206	24.5538	26.1863	36.6706	30.852	33.3002	25.3635	22.1955	32.3392	29.8263	24.1097	25.9472	24.4425	28.5315	38.1985	34.7595	22.8275		36.349	37.5282
			23.448	30.3062	35.7087	31.7595	27.656	34.471	30.637	31.9359	37.5617	36.8961	27.1082	29.4992	31.4702	26.8031	26.8714	22.465	20.3111	27.6017	24.0466	28.3154	28.9159	28.7808	28.2773	24.298	35.0335	29.2667	23.7998	26.0957	23.7975	28.9238	37.3484	30.7294	32.0694	24.8699	20.8114	34.4703	28.6824	25.7375	27.0793	24.6381	26.0834	35.9543	33.6499	23.0192		35.9397	37.5442
			23.848	34.1779	37.3306	32.7454	27.4778	31.0747	30.0002	27.3558	39.488	35.0405	29.3554	30.7088	32.4515	27.8874	26.2719	24.8464	22.6269	27.8982	25.5936	28.6703	27.8699	27.3881	28.7342	24.6445	38.0531	30.259	24.6126	24.9596	22.2226	33.0478	39.0891	29.7996	33.2628	23.3593	23.2452	32.9436	30.4234	22.4838	26.5794	26.5539	31.0363	37.9231	31.488	23.0019		36.0445	35.339
			24.248	30.8369	37.224	32.1258	29.2484	32.0948	33.8918	28.0263	40.2373	36.5767	28.8639	32.0937	30.3013	27.4332	26.6428	25.0701	22.4738	26.7714	26.0562	29.5096	27.5188	27.0249	29.6843	25.3067	35.6153	28.5652	23.254	25.0556	22.1531	27.4678	37.6141	29.6281	34.322	24.4644	23.1244	32.5213	30.1151	25.0394	27.2958	26.8645	29.9407	38.6243	32.3743	25.4365		36.7012	36.4828
			24.648	29.6577	38.4827	32.2844	29.1709	31.2759	34.0646	32.8038	42.2395	36.5029	27.837	30.8945	32.7182	24.9405	28.8191	24.1081	21.0993	28.052	25.9785	29.0841	28.5798	26.847	29.2576	26.7711	36.2146	27.7065	21.7403	24.7548	25.7212	29.1129	38.3928	29.898	32.3233	24.7316	23.9467	30.58	31.4959	24.3478	25.7003	28.5971	29.3152	39.3781	30.5929	23.7941		34.6575	36.599
			25.048	30.82	37.6713	33.5658	29.8234	32.9468	31.5607	30.1789	42.5519	34.5693	30.1692	33.5722	31.5009	25.3535	27.9033	25.4745	21.1743	26.9774	26.1032	28.8458	28.8513	27.7347	28.916	28.6057	36.1977	31.3201	24.13	25.6736	26.0068	26.9308	38.7572	30.5888	33.1168	23.0042	24.1943	32.738	29.6542	26.1387	25.3396	26.7721	27.6825	41.8529	33.8454	25.0699		37.2512	33.4567
			25.448	32.8026	35.3747	29.7574	27.4328	34.4343	33.4872	31.3834	42.0378	34.2242	32.8694	30.5449	32.7816	26.001	28.4613	26.9964	21.9351	28.1327	25.2997	28.2396	28.8728	29.36	29.1731	27.881	37.9652	30.6116	23.9166	22.6603	26.2683	29.5183	38.9533	29.3694	34.3454	23.7682	21.2218	32.0247	30.2483	25.861	27.2277	26.6645	28.9437	38.0722	33.4758	25.2677		37.6941	35.3298
			25.848	32.6617	36.1253	31.0588	28.9744	32.1754	37.1851	31.481	41.6939	36.0504	30.1086	32.0812	32.8825	28.1736	26.1788	27.9049	23.5244	31.482	27.3663	31.5424	30.605	29.839	31.8703	27.0795	37.6162	29.5184	22.2556	25.5254	26.0535	30.5928	38.2384	30.6574	36.0482	23.3046	22.8675	34.1814	31.0052	24.122	28.2686	25.7983	30.8765	37.341	33.366	26.1865		37.6391	39.0133
			26.248	31.9691	37.3349	28.7556	28.869	31.0682	32.0675	31.5005	41.3326	35.5684	28.2656	31.2542	34.4183	27.5238	27.5146	25.2126	21.631	28.0331	26.8072	28.8447	29.3174	29.488	28.7388	24.3237	37.5792	28.5292	24.7606	23.1645	25.0422	29.0155	38.9204	31.5516	34.64	24.1188	22.4741	33.4056	31.8043	24.3549	25.4125	24.79	31.2262	37.6292	33.4238	24.8626		36.3866	35.445
			26.648	33.1001	36.8461	36.1154	28.1461	31.3597	32.0655	31.3484	39.4575	36.2752	28.5553	32.9667	34.2394	27.3681	28.4899	26.8463	24.7197	27.7148	24.4551	28.9592	29.7101	29.7213	28.7781	25.0175	36.7421	30.2972	25.1753	26.7558	26.127	32.7013	40.851	33.7287	34.4567	25.4011	23.4746	33.1424	29.8996	25.4015	26.6215	26.0397	29.8243	39.1738	35.5151	26.8578		34.684	37.0163
			27.048	32.94	38.5133	32.0171	30.5047	35.2134	30.7692	34.5013	40.0477	34.9899	29.9614	32.4392	34.9365	27.9612	26.2871	23.655	23.6253	29.637	26.0199	30.6357	30.9848	31.3912	30.382	27.9154	37.2806	28.6742	22.9679	28.3216	23.6569	31.8187	38.9188	32.8967	34.2854	27.14	22.5103	32.6301	30.1832	26.6949	25.0063	27.0777	31.3555	40.5507	31.1386	26.0335		38.2356	35.4534
			27.448	31.9171	37.8119	32.3715	29.3883	33.1022	31.0745	34.4511	41.3318	39.2462	32.3381	33.7535	34.7064	28.6787	29.7555	25.0571	22.2318	27.1049	25.3272	29.187	29.8923	29.5143	28.994	26.0043	36.916	28.9315	23.2478	25.8768	24.804	29.16	38.5981	33.0335	36.6425	25.8222	25.5853	34.7715	32.4108	25.2383	28.5341	27.2923	29.6441	40.1972	31.4285	25.7405		36.3599	35.5226
			27.848	32.8663	36.4806	35.3203	27.878	34.7153	33.352	34.3531	40.6879	35.9817	30.783	32.4413	32.7157	26.2451	29.921	27.6056	23.0006	27.1532	24.9609	29.9859	29.9171	29.3838	30.02	27.0227	37.6901	31.845	24.9556	29.4009	25.7109	31.9106	38.5114	29.7379	35.9025	26.3123	27.0107	33.5128	32.2695	25.9517	26.913	27.7685	30.8302	41.2599	35.0171	25.0872		39.4675	38.6689
			28.248	31.3325	38.9401	35.173	25.9325	35.4716	32.7769	31.5563	39.7433	37.6703	29.4262	31.1292	33.506	26.4833	30.0435	26.0456	22.083	26.8229	24.1531	28.1448	30.8676	31.1224	28.0863	25.8705	37.5967	32.6303	23.4078	28.6501	24.4181	28.8469	37.1731	32.9787	33.3662	29.1794	23.0033	35.0828	33.0271	25.3695	27.3114	28.7223	30.5999	39.2086	34.2797	24.5513		37.8352	37.3596
			28.648	34.4348	37.4835	34.2554	28.9489	31.3584	33.9622	34.6686	39.4457	36.6177	31.4237	31.6475	35.0019	28.647	25.8764	26.7986	22.4109	26.6087	24.479	30.1903	28.6608	27.1333	30.2186	28.4114	36.2153	31.2061	24.7622	27.7189	22.2442	31.581	35.834	30.8007	34.9318	26.3026	24.9277	35.7945	32.0518	27.8167	30.1814	29.6856	29.0288	38.5944	33.7443	26.5606		39.2289	36.6839
			29.048	33.4432	36.5833	32.3321	32.4137	35.5387	32.8146	33.2395	37.4601	36.8025	27.9094	34.2925	33.2142	28.0536	27.451	28.8965	24.4908	29.3606	26.287	29.4657	30.1942	29.6318	29.3118	27.631	36.3089	31.4716	22.9744	29.4891	24.7299	30.3694	37.9939	32.6093	35.7182	27.3318	24.3428	36.4707	30.6412	26.7302	32.047	26.9137	31.6493	42.1682	34.8152	26.5043		39.1793	41.4745
			29.448	33.522	37.616	32.3731	30.6891	34.6869	34.6246	32.8801	37.8444	38.1343	30.302	32.675	32.2961	26.1608	29.0817	29.2736	23.6772	27.3025	27.3159	29.4108	28.9832	28.1994	29.4821	28.5258	38.5218	34.7324	25.8405	29.3119	21.8321	27.5633	40.4973	30.0724	33.4003	27.1065	25.2504	34.4781	31.8083	25.5972	30.5223	28.1174	31.4592	39.902	35.6871	25.5737		39.6087	35.7178
			29.848	36.7036	38.6236	33.3409	26.7898	33.0625	36.7754	32.3194	37.2241	37.8661	30.1867	32.9778	34.9584	27.1012	28.4665	26.7396	21.6841	27.876	28.6192	30.9721	30.8026	27.7569	30.8955	25.9954	38.911	31.1798	23.1852	28.7602	22.1369	26.5054	40.3395	32.4977	36.6401	27.0889	23.3625	34.4183	33.5481	25.1871	28.3403	30.535	31.2161	43.243	37.7504	25.9608		38.2678	38.3771
			30.248	33.3761	39.1114	34.5434	30.4989	30.5165	35.9924	32.168	38.941	37.185	28.6152	32.6409	32.5265	28.2612	27.5762	26.9579	25.0226	28.9668	26.8893	30.2423	32.3111	30.4818	30.472	27.0547	38.0066	31.185	25.2202	26.8724	25.6119	30.9533	38.1454	32.3267	34.8393	25.1115	25.9452	33.4066	31.3823	25.2543	27.2492	30.804	32.6357	39.1135	34.201	28.0766		36.8608	37.29
			30.648	34.8821	38.1516	33.2336	29.9242	33.1445	35.5403	34.9775	38.1645	39.7906	32.4558	32.9074	33.3936	27.4909	26.5197	28.4266	23.6455	29.6098	27.2431	31.9358	34.4617	31.8304	31.9113	27.7353	34.9047	30.6191	25.8593	27.8667	24.6411	28.4258	39.0251	32.6311	33.825	28.0749	25.4641	35.1109	32.8465	25.9529	28.2862	27.6925	31.6109	40.4938	36.0576	26.8784		37.4399	37.671
			31.048	29.3326	37.6596	35.2826	31.547	31.5639	32.2611	31.7424	37.8787	40.3404	31.8684	34.9803	34.0931	27.6144	26.1014	28.1192	21.8393	27.5226	26.5308	31.1621	32.8745	31.2882	31.3274	26.3697	35.5087	31.6329	24.4034	30.4423	25.4402	30.9545	38.5858	30.6463	34.9267	26.7288	25.3763	35.2692	32.46	26.8792	28.9478	25.2068	32.314	41.2528	34.4069	25.9135		38.0296	39.1505
			31.448	31.9289	38.177	33.7167	30.3827	34.6761	35.6574	31.8064	38.7396	39.4673	30.5195	36.698	34.8699	29.6871	25.2749	28.0927	26.9421	30.015	26.1843	32.0562	30.1527	28.6661	31.6524	27.7808	37.404	33.9892	24.7388	30.7327	23.8155	30.5785	40.9352	35.4947	36.8934	25.1436	23.6019	37.3419	34.0147	26.614	28.1294	27.0133	30.314	43.5478	34.7596	28.3097		37.968	37.9136
			31.848	33.7051	38.786	36.3463	28.1324	35.6611	35.682	31.0532	40.8967	39.431	28.3139	34.276	33.0185	28.5189	29.5823	29.3091	24.2896	29.0741	24.8969	31.7353	31.6815	29.1003	31.9212	28.143	38.0652	30.0796	24.1508	30.4508	24.5577	33.8633	38.7294	31.8654	34.5534	26.191	24.6892	35.9106	32.6661	27.8382	33.406	26.3144	30.7774	41.2395	36.4153	27.5482		37.8261	36.6278
			32.248	34.5036	37.8094	35.803	31.3032	31.0139	35.2843	31.7328	41.9654	40.1599	31.7316	33.786	34.3767	28.8958	28.1611	27.4962	24.0573	28.4951	25.5972	32.1154	31.3605	29.5877	31.9747	27.7844	35.9024	32.5555	26.7434	29.9623	27.37	32.0112	40.0505	31.5579	35.867	25.3078	23.9047	34.6806	30.6417	28.2666	29.8317	28.2938	33.2049	43.0144	33.7921	28.0034		40.8427	39.2066
			32.648	36.3572	40.0153	34.3083	28.5951	33.1235	36.6627	33.6064	41.3994	41.9573	32.1903	35.6843	35.0106	31.6418	27.6633	27.7634	24.2679	29.4616	29.0502	32.1231	32.1459	31.4676	32.1453	28.249	35.5949	34.8065	25.9243	30.3125	27.4174	29.6322	38.3705	32.7239	34.3885	25.9496	22.0304	38.3527	30.5426	27.5019	31.3132	27.7646	32.7875	42.2915	33.251	26.6243		38.7698	40.1796
			33.048	36.3648	40.5421	35.6018	27.6159	34.0567	34.1656	34.2432	42.0547	39.8257	31.1932	36.3342	33.9709	28.2991	27.8178	27.1365	23.0005	26.134	27.4624	28.4719	31.8032	30.0513	28.0197	28.1567	36.7649	33.4173	26.0915	30.1375	28.6807	33.8235	40.1639	32.5376	33.7721	25.6755	24.4903	37.6773	32.502	26.705	31.8172	28.5378	31.604	41.7862	31.7804	26.0004		39.6691	38.5953
			33.448	36.9008	36.8149	36.0105	29.2823	32.0442	35.1535	36.2983	42.3685	39.9243	30.071	35.6473	34.2707	27.4563	27.7854	29.2804	22.1261	28.8985	27.4129	31.2305	31.9521	29.0093	30.2946	29.546	36.6746	32.1965	23.6834	29.1994	27.1189	30.8778	39.0722	34.211	36.2778	22.7321	24.2894	36.299	31.8683	25.2963	32.081	28.8086	31.5758	39.7532	32.3372	25.0266		37.0266	38.4433
			33.848	35.3219	39.947	34.4728	29.4638	29.4412	35.4968	34.1124	42.4304	39.5463	32.0803	33.7203	35.64	27.9387	29.5401	28.06	24.1583	30.2314	27.8606	31.9881	33.5592	32.9291	31.8214	28.6924	38.4151	32.4011	26.3508	29.4311	28.0247	33.7825	38.261	32.4186	36.4709	24.3301	23.6877	37.4412	35.4118	27.1523	30.4071	27.4316	33.0464	42.6369	35.7053	25.3066		40.1757	39.1666
			34.248	34.8579	39.0433	34.6924	31.0494	33.7495	36.9865	37.0505	42.5526	40.8233	31.3117	33.7632	34.1693	30.0008	27.8085	26.8253	22.6889	30.8506	27.6913	31.9939	30.4071	29.2072	31.5784	27.8168	40.2327	34.4151	26.825	31.81	23.6643	35.6751	40.3979	33.0327	35.8399	26.3714	24.3677	34.113	32.7484	28.0763	28.1324	28.8558	31.1613	42.1838	33.9915	26.0484		38.5411	39.5265
			34.648	35.2594	39.152	33.5082	29.1609	34.4863	35.7715	34.0751	43.1703	39.4452	30.792	33.4485	38.023	29.7231	28.3735	24.8923	24.9086	28.3939	29.0021	32.4419	29.0134	27.3061	32.0175	27.7291	39.2427	29.7273	25.5521	31.9701	27.2825	29.7218	40.528	31.9464	35.2613	27.2516	23.8686	34.4447	33.9195	26.3848	27.7635	28.464	34.5291	46.214	33.3293	26.646		40.6559	36.1723
			35.048	36.4105	40.692	33.6224	31.5786	33.141	34.0411	35.3292	42.8126	38.0856	30.0556	34.0988	36.1092	30.2607	27.0422	23.7646	23.9786	30.6886	32.995	30.9908	30.7033	30.1295	31.4955	27.9765	36.5092	27.4799	25.8552	35.2181	26.8135	34.56	41.13	32.4489	37.3378	28.6375	25.8236	33.6135	32.992	29.9997	32.4035	27.6016	33.5955	43.5214	37.8308	25.579		39.9232	40.5944
			35.448	35.0276	39.2066	32.7645	27.7037	34.6631	36.0426	34.1446	40.6638	40.3902	29.3261	35.1534	36.0007	31.5825	28.5909	26.9121	24.0846	30.6417	25.6934	31.7726	31.759	30.0525	31.9819	28.9939	38.4037	33.7323	25.9972	32.2856	29.5938	30.707	42.3994	33.4838	34.3802	27.4398	29.1369	36.6621	34.3341	28.102	29.4326	28.3035	33.3873	42.5626	34.3173	26.31		40.2174	38.3154
			35.848	34.7559	39.4266	34.6516	30.6552	35.4172	34.9904	33.0133	41.8214	40.6754	30.8903	33.887	38.2807	34.1439	28.1388	27.0288	23.0802	29.8207	29.1297	32.3051	31.0907	29.5911	32.3014	30.582	37.9916	33.2926	27.8512	32.4187	28.6675	30.6038	38.9872	31.3031	35.8071	27.5634	27.0443	34.5456	34.3989	27.9382	28.2023	26.9962	30.6377	42.4566	35.9985	27.4985		39.8098	42.8833
			36.248	36.2857	38.759	33.4687	33.8404	32.7824	36.9528	36.8695	41.8229	41.7021	30.8886	34.2194	38.3257	30.0181	28.4198	29.2926	23.1032	28.3581	27.8297	30.9907	29.8315	26.9599	31.0645	29.1568	39.5928	31.6907	27.727	31.2418	29.1596	37.2414	40.8169	32.0876	36.7229	29.772	25.258	35.1266	32.1157	27.0985	28.4198	30.2307	32.3137	43.3464	34.8003	27.8751		38.5803	38.7768
			36.648	33.9277	41.047	31.6695	29.4589	32.4498	35.2054	33.5518	43.5048	40.52	32.6535	33.8704	34.5537	29.4791	30.594	27.3006	21.9653	30.1284	29.7132	32.3182	32.9715	30.7195	31.8453	28.2943	38.1545	33.817	25.8476	31.1388	28.9707	38.4294	41.6762	33.1728	35.0722	27.7169	25.8115	35.3344	33.0167	27.9869	29.3623	27.0875	33.7465	41.386	32.8299	26.9555		40.4056	41.5921
			37.048	37.0486	37.198	34.754	30.6632	35.7509	33.7659	35.203	44.0985	40.0946	32.5338	35.4542	38.2214	31.7469	31.2065	28.7061	22.9131	31.6338	28.9435	32.631	31.9319	29.0198	32.2999	30.3208	37.9256	35.2162	28.777	30.8336	30.3379	33.926	40.7562	33.8937	36.6686	28.0312	25.8154	36.7371	34.5552	27.0027	27.6944	25.9994	32.6276	43.3532	35.2234	30.1244		41.7383	38.6349
			37.448	35.1521	39.2363	35.781	28.4122	35.8477	38.0949	36.6818	44.3762	39.0378	33.8085	38.1229	38.0543	30.1302	31.3455	30.1593	23.1382	30.1203	29.8599	32.1669	31.5731	29.6469	31.9534	30.3735	35.5895	34.4152	25.5125	31.7306	29.9041	37.1171	39.2795	34.5212	37.6366	27.2899	25.539	37.8035	31.6418	26.9765	29.8926	27.0471	32.3448	43.0125	37.0059	28.3495		39.4932	40.3731
			37.848	37.0112	38.5236	39.7589	28.0866	36.4387	38.5618	35.6266	42.9349	40.2343	32.904	34.8614	36.0841	30.892	31.1407	26.7172	20.9881	28.0374	30.706	32.9008	32.1642	29.4091	32.3436	29.0893	38.9266	33.0739	25.5204	30.7212	29.8938	36.7135	41.5637	33.2252	35.6699	27.2304	26.6671	40.8218	32.484	27.4099	31.3622	28.8665	35.0364	44.6961	36.0057	26.2875		38.3476	38.6588
			38.251	34.9054	41.9785	34.9425	28.9625	35.2645	39.9214	37.3866	43.41	41.1791	32.6859	36.0926	38.6856	30.4775	29.9815	28.5855	23.0257	30.7872	29.887	33.1066	31.7428	28.8138	33.0716	29.7231	41.1784	31.0211	28.5693	30.0802	29.9737	34.265	44.5025	32.3336	40.7168	27.443	26.9674	33.94	33.5449	27.9272	33.0837	30.6513	31.2741	45.0718	34.3298	26.1604		39.4252	39.9839
			38.651	37.2792	39.2617	36.8202	32.7673	35.3129	37.5438	34.7898	43.9682	42.7103	33.0652	36.2801	37.3047	28.9256	30.5277	29.3331	21.7252	31.2211	29.3201	33.4917	32.0747	30.6144	33.2055	27.643	38.3266	32.4018	27.8572	33.2295	28.6642	32.5387	42.2649	33.8795	39.3226	26.4565	28.4951	36.8091	35.8741	30.4749	31.9755	29.1844	33.4703	45.3784	34.9218	26.9841		42.3698	41.0002
			39.051	37.0072	39.4303	36.107	29.3155	34.1455	36.0333	36.3754	43.212	40.3793	34.1738	37.8433	37.8177	30.9274	31.9005	27.0992	25.5048	31.4257	31.084	33.6281	32.7927	30.1406	33.5291	29.5697	40.711	34.0359	26.3705	30.7577	29.7288	32.533	42.7849	36.3034	36.6003	29.3248	26.9956	37.8297	36.027	29.6986	31.2702	27.9485	34.6458	43.955	36.6105	29.1788		38.6687	39.9149
			39.451	36.0661	38.3771	36.4825	30.3333	33.2466	39.7204	34.7421	44.666	40.4952	32.703	38.8278	38.5959	31.7436	28.4305	27.7779	23.4263	30.938	30.5628	34.0793	32.5149	31.2487	34.0633	30.6699	38.4298	36.576	25.5252	31.5559	30.0993	31.8436	42.2356	34.1033	38.7282	28.7257	30.4449	37.3316	34.2263	31.1432	32.9193	30.1869	35.7218	44.7261	35.0635	28.3695		39.1837	39.3434
			39.851	34.5009	40.5393	36.015	31.273	32.9077	36.5404	36.3729	42.637	43.2214	32.5899	39.8667	35.9806	32.5233	34.6156	29.342	23.9187	30.7743	29.4779	33.9195	32.6116	32.5498	33.5819	29.2062	40.2296	33.4757	27.2757	29.3006	29.0925	32.8845	41.7832	35.0774	38.7519	27.4061	27.7944	40.0499	37.7281	27.5704	33.7242	28.5854	36.0055	41.7023	35.1127	28.1616		39.8515	42.1627
			40.251	36.1666	39.667	34.9868	31.298	32.711	39.3403	36.5152	44.4687	39.1447	32.1409	36.7475	36.9063	32.4658	31.4446	28.2295	26.5505	28.892	29.4633	31.5811	32.0549	30.3293	31.137	30.6558	38.6902	33.3081	26.7714	31.7638	31.7531	31.8763	43.7594	36.0728	41.1337	27.5056	27.446	37.0971	33.782	28.6879	32.564	31.4637	32.7909	41.97	33.4486	28.2369		40.6213	38.992
			40.648	37.8127	40.9257	36.9206	30.8355	32.7791	37.8078	34.4588	45.3289	42.6947	32.1715	37.9623	36.2601	31.3796	29.9374	25.6902	23.9592	30.5579	30.9741	33.9125	30.8772	28.9486	33.5816	30.3726	40.0462	32.8357	28.5615	33.2759	31.6471	29.5969	42.0989	35.0885	35.5532	25.9347	27.6466	38.7114	32.9168	29.3858	31.8104	28.8873	34.6563	44.8073	34.2976	27.3765		39.2412	42.3911
			41.048	37.0776	39.2123	35.2146	32.3799	35.0944	36.1275	38.236	42.5044	41.4664	33.2968	37.8379	38.8079	33.9362	31.1338	26.6218	23.2918	31.4822	29.8568	33.7021	32.1811	29.8449	33.5102	34.7958	39.3006	33.5792	28.0888	33.8341	29.2726	30.6365	39.6164	35.5386	38.7328	30.0451	28.2628	36.3038	35.1464	28.578	35.0034	30.5855	34.5409	44.0349	33.6328	28.4108		39.731	38.1309
			41.448	33.5219	40.586	35.1598	32.1486	33.6916	36.4969	36.5343	44.6211	40.3006	32.475	37.6046	37.1875	32.9732	30.6966	28.5508	28.2376	30.6411	30.872	32.6963	33.4537	31.6361	32.4742	32.7031	39.4263	31.7714	27.7807	31.3931	31.4341	30.2589	41.1306	37.5297	39.1276	32.8204	25.1232	34.6844	33.3403	29.307	33.0436	28.215	34.1237	44.8868	34.2176	26.273		40.7928	39.5073
			41.848	36.9747	40.9737	36.5445	29.3193	36.1159	34.2842	37.091	44.2023	37.0441	32.3876	37.3784	37.7377	32.219	31.2273	27.5653	25.6434	28.5403	31.2431	32.303	31.6063	29.913	31.274	30.9913	38.7792	29.7132	27.334	30.3663	29.0149	32.1661	41.6401	39.1645	38.8872	29.5408	27.9751	35.0449	36.1891	29.1356	30.5959	28.2195	33.4111	41.3789	34.6936	29.6683		42.5612	40.6829
			42.248	38.4942	39.6458	36.3406	29.0343	36.4541	36.886	38.4554	42.2701	41.5181	31.1266	39.8883	37.8511	33.2444	31.751	24.5695	25.154	28.4708	30.6483	32.3701	30.1134	27.1821	31.6899	27.6403	39.6347	34.2268	29.26	29.9818	29.53	32.8683	41.8744	34.2328	39.6108	29.1744	27.595	38.0551	35.3642	29.604	33.7087	29.5837	33.6728	42.3472	37.145	28.6361		40.9009	40.0015
			42.648	36.5903	38.9977	36.2258	33.5967	32.2448	39.0035	35.1679	43.5773	40.3027	34.6382	37.4325	39.1627	32.8837	32.799	29.5484	29.225	30.7224	34.3798	32.8292	33.1478	31.4334	32.5774	30.2784	38.646	34.5606	29.0434	34.6234	32.713	29.0812	44.6348	36.9855	39.9851	28.6889	27.225	36.61	33.3321	29.4326	32.973	29.6999	33.4517	43.4053	37.5738	28.3947		43.4755	41.1157
			43.048	38.6861	40.0871	35.7734	34.7947	36.1731	37.4407	37.2738	43.0915	41.851	34.0149	37.7505	37.0925	32.1601	33.8976	27.3049	25.0162	32.9606	28.7374	34.1107	30.9185	28.4933	33.6778	32.8985	39.9489	32.5484	28.3809	33.6998	33.3883	30.1558	40.791	37.3364	38.8232	29.8239	26.7588	35.3826	33.1971	29.6782	33.3472	31.9773	32.9364	44.2238	33.3962	28.1969		44.0351	41.9364
			43.448	39.2769	43.6555	37.5762	34.0009	35.8735	35.9842	33.6476	42.5963	43.3156	31.6272	38.3759	38.214	32.2866	32.2888	28.8092	26.0916	31.7403	29.7515	33.83	31.8832	28.3242	33.1883	30.8448	35.7668	33.5146	28.6694	31.8805	31.1629	30.7678	44.1843	35.5511	40.3565	29.3665	29.6694	39.1186	35.638	27.5305	31.8931	30.7203	35.9985	42.6595	36.9141	25.9316		43.2237	41.7205
			43.848	38.5724	41.6166	37.0018	34.8931	33.7592	40.386	35.071	45.8902	43.2124	33.2379	36.8583	39.2326	32.1592	30.9667	28.2604	23.863	28.1491	28.6626	31.9515	30.6557	27.2399	31.1487	33.9953	38.4618	34.8817	30.6184	34.1081	32.4227	30.6505	42.2458	38.6987	39.2732	28.8263	31.165	35.5604	35.466	28.4067	32.9748	30.5225	33.4324	42.8206	36.3097	29.5178		43.5778	42.2897
			44.248	38.3288	41.357	39.7187	32.6018	36.1791	39.0845	34.0357	43.9684	42.1256	29.8473	37.7786	38.0616	31.9979	33.4021	30.3823	27.7816	31.3518	33.1917	33.3564	33.2107	30.0932	32.8182	32.6246	38.9726	34.9779	30.0806	33.6452	31.1801	31.8457	44.1579	34.9358	40.388	26.1831	29.8565	38.7056	35.7652	27.6608	35.0499	30.1907	31.851	42.2566	36.4795	30.0905		40.2124	44.729
			44.648	37.1913	43.5468	38.6412	34.28	34.7596	37.6513	37.0605	42.97	44.4693	33.5299	36.8138	37.2823	34.1395	31.6528	29.0225	26.7058	31.7819	30.405	33.6347	32.5185	32.9537	33.4264	28.2291	41.0133	35.5793	29.5408	30.5099	30.5698	30.7797	42.8919	36.349	39.2233	25.5802	27.5631	35.9955	34.8796	28.7389	32.6602	29.8915	33.4447	44.461	38.8195	26.2815		42.8237	43.0103
			45.048	36.7181	40.5166	38.1659	34.6414	33.3197	39.0442	33.1851	45.3845	40.1244	31.631	36.2486	37.2827	34.6008	34.3417	29.9436	22.7974	30.2152	32.6266	33.616	34.7034	32.8015	33.2032	30.8555	40.237	33.2202	29.4354	32.5723	30.9777	30.6791	46.737	34.2864	39.334	25.9499	30.0965	39.699	37.4198	28.9487	37.5466	30.3784	33.9402	43.8057	38.5687	27.5484		41.3559	40.2533
			45.448	36.8143	40.4527	35.9898	33.9188	33.341	40.2412	37.7069	43.2824	43.6731	35.6579	35.7784	37.9928	32.4939	31.2099	27.7889	24.11	28.5673	32.6734	34.3588	32.631	29.6227	33.4928	33.4627	40.7842	32.0841	27.8038	33.234	27.526	32.3599	43.9742	34.3721	39.7193	29.054	30.4054	40.0199	35.8931	30.7348	35.2032	31.5027	33.8788	43.4779	39.1689	28.7991		39.8137	40.3988
			45.848	36.6658	40.4141	37.4955	31.9307	33.2089	37.7041	35.6933	46.1471	40.3177	35.4027	38.7513	38.1003	33.3562	32.8228	27.8508	26.6906	31.9139	34.0272	34.3263	31.4972	31.8438	34.0182	28.7973	41.3549	31.7419	29.5287	34.295	31.8856	34.7802	43.9296	34.9758	41.032	30.8819	32.4723	37.4671	35.8901	30.2329	35.4299	31.0469	35.9186	44.7205	40.7122	28.1172		44.8444	40.362
			46.248	40.0374	41.3187	35.9655	33.4555	35.4571	42.3504	34.5608	44.4676	41.1464	36.4669	36.2643	40.4588	31.2056	30.8368	28.9352	23.9037	30.4537	32.0531	33.7749	30.6413	28.2638	33.4575	33.1374	41.6578	37.4357	29.2235	34.2767	31.5713	32.0715	41.4167	33.8219	40.0298	28.0847	33.899	36.6342	35.9281	30.1973	35.1297	33.6484	34.2098	43.2263	42.8578	27.6721		43.7426	38.7358
			46.648	36.6848	40.7838	38.8882	32.1814	32.191	40.1402	37.0375	42.9714	42.5048	36.7287	38.0207	40.6215	34.821	31.2048	25.5005	27.902	29.8769	32.2153	33.3732	34.056	31.8057	33.0621	33.4249	42.8721	35.2884	29.7567	31.9816	30.1381	33.2759	44.0261	36.2952	41.7482	32.008	32.1148	37.7416	36.2511	31.4247	35.4983	33.9619	33.5364	45.8481	37.5689	28.6169		42.4229	42.3054
			47.048	37.6023	43.8774	36.9437	32.0307	33.1778	40.0053	36.4518	43.7065	42.4038	35.4229	37.8899	39.6642	31.7326	32.4494	29.4979	25.6348	32.673	33.0096	33.9513	34.0552	31.361	33.6072	30.4553	42.1448	32.0649	29.8314	36.2001	30.3675	33.9641	47.2007	35.3184	40.2318	29.4835	33.6528	36.5654	34.463	29.6474	35.8527	32.8312	35.3048	44.6489	41.6727	29.4399		43.5784	40.643
			47.448	36.762	44.6693	40.0225	33.7785	35.828	40.6942	38.5009	45.9889	40.8717	36.0748	37.9241	39.6921	34.0828	29.3806	27	26.3478	27.5046	31.7824	31.5739	33.1593	29.8522	31.4755	29.9738	42.1509	34.4518	29.7389	35.679	30.9337	30.0592	43.086	34.9758	39.3265	30.7683	28.9759	40.6209	35.6894	28.6969	30.4828	32.1226	34.6522	47.3665	39.764	30.5699		44.4608	42.459
			47.851	40.1611	43.1836	38.9122	34.4117	35.9563	41.3079	36.2112	46.1655	42.3999	32.1122	38.2002	39.1288	32.9735	30.1372	26.4175	27.0558	29.6412	30.9867	33.6017	33.8331	32.5808	33.0314	30.1209	40.8797	34.0801	30.391	37.8699	33.0677	34.9081	44.8526	35.9213	38.6554	27.1529	32.4277	39.524	36.3044	29.6373	34.3818	32.8464	34.7588	46.6871	41.6012	27.6905		43.4016	39.4818
			48.251	40.0211	43.1373	38.6956	30.8513	34.541	38.7428	34.2912	45.2108	41.8266	33.3441	38.4356	39.397	33.2593	28.1755	30.115	27.0793	30.331	31.9869	34.026	32.2441	32.4803	33.7262	30.0741	43.2002	32.6943	27.3505	34.1086	31.8156	36.3951	46.1489	36.9734	41.7334	28.6171	32.6573	39.0168	38.3603	29.5637	35.8209	29.4992	35.2637	46.2727	40.229	30.0295		43.4491	42.4837
			48.651	38.4553	40.2142	40.6581	33.9846	32.9867	39.8139	35.8588	43.9672	43.402	34.3316	37.9294	40.6464	34.5467	32.0339	30.957	25.0451	31.4103	31.9994	33.7183	32.6498	30.713	33.651	30.4921	42.487	31.2462	28.3024	34.9336	29.5434	33.2039	44.4924	39.4665	42.4069	29.8216	28.2199	39.1641	35.8334	30.0894	34.8996	27.5487	34.9051	46.072	38.9617	28.9418		44.0717	40.3414
			49.051	39.5721	42.729	38.278	32.8119	35.6758	39.4198	37.0533	43.6979	45.0246	34.426	37.7396	39.8094	36.4116	31.7755	30.6576	26.4238	30.9548	30.4405	34.9552	33.4537	31.5928	34.5392	34.2781	40.2694	33.6673	31.2498	34.0652	33.0592	34.1803	43.7995	37.9727	38.5888	30.5206	30.2317	43.1334	36.8014	30.4316	35.5408	30.3842	36.3953	46.3945	38.668	29.022		42.9309	40.1436
			49.451	38.3748	42.3949	37.0811	32.2442	33.3376	39.1643	38.5012	44.1059	42.3727	35.0545	40.8655	40.3492	35.7674	30.0983	27.4817	25.472	30.4875	30.6337	33.7383	33.0775	32.6407	33.6011	34.8294	40.709	38.8394	30.4864	34.1303	30.2269	31.8398	43.9196	38.7132	39.0843	30.9693	32.6476	40.56	35.5536	29.0065	34.7487	33.8857	33.745	47.3811	39.4565	27.7199		45.5404	40.8242
			49.851	39.2119	41.2248	38.6568	33.6216	33.4479	36.906	38.4128	45.0701	41.8069	33.8344	41.9198	39.8736	34.5557	32.6164	28.8214	25.0386	31.2415	33.3094	33.6682	35.2601	32.7475	33.1399	33.4096	41.5592	34.0837	30.693	35.2334	32.0732	34.0601	45.295	37.3096	41.0842	29.1712	34.3706	39.3985	34.9712	30.4727	34.4835	35.1672	35.6822	46.8744	38.0846	27.2023		44.1387	41.7802
			50.251	39.9284	43.2004	38.8635	32.6086	35.3901	38.958	39.1598	44.2834	43.6041	35.8042	41.5951	39.3696	34.3516	32.4415	30.945	26.59	30.2682	32.537	34.0041	35.7925	34.1541	34.1717	33.5282	41.0941	33.2565	32.3086	36.2756	32.5822	35.4666	44.9133	37.0655	39.4222	29.0507	27.4305	40.6931	36.8761	30.917	34.6501	35.966	36.4284	46.1725	41.2251	30.9352		43.8489	40.8472
			50.651	36.784	43.7375	38.509	29.9834	34.1515	40.3623	37.4321	44.7117	40.0892	35.4869	40.1333	39.1263	31.0079	34.1885	28.7413	27.1043	32.3666	32.8404	35.0624	33.1345	29.5605	34.4914	30.0047	39.8155	32.6344	32.2256	36.8256	29.2615	30.6024	46.6435	37.331	41.4546	27.9658	28.7464	41.4052	36.3665	29.7867	33.6124	32.1121	34.2386	45.4946	42.2786	29.6204		46.3731	41.3177
			51.051	35.2908	42.8131	38.4034	36.8363	35.0618	40.6664	38.0593	43.6814	42.3489	36.1979	39.6023	39.0456	32.0619	33.532	26.4758	25.0119	32.3454	31.4726	34.6046	35.5145	33.4528	34.4431	31.2974	41.3378	34.8878	29.676	35.1339	33.6834	30.3277	45.313	36.6704	40.0715	29.7025	28.108	42.999	37.9598	28.9126	38.1444	34.0307	37.0935	46.2263	40.3131	29.7869		46.0753	42.0477
			51.451	40.6229	43.6062	37.8431	32.2802	35.7695	41.8844	38.1948	42.132	42.9407	33.8416	35.4074	38.0688	35.6151	32.2214	23.6221	25.0645	33.2504	32.6143	36.1381	34.3079	31.2046	35.8165	30.9062	42.1767	35.9235	28.9867	33.8409	31.9022	32.6562	44.5429	34.9091	40.4978	29.8936	31.2987	38.4412	40.1108	30.6517	35.9724	36.7256	34.9325	48.9331	45.4834	28.6665		47.5356	42.421
			51.851	38.6621	42.8538	38.2419	34.5922	36.1486	37.9711	38.8906	45.934	39.3417	34.7104	36.2498	38.0688	33.9382	31.27	26.9547	27.7019	31.9926	33.1078	34.2715	35.612	32.9594	33.5317	32.0617	42.3287	38.558	28.7692	33.6189	33.4821	30.0231	45.516	37.2911	40.6932	31.0452	27.3035	39.3809	38.7005	29.0168	35.0099	36.0319	36.4743	45.2788	38.2398	31.5655		45.3616	40.0513
			52.251	38.145	43.755	37.6401	35.378	37.55	40.6689	39.2437	44.0799	42.0971	35.9214	37.5862	39.3901	36.0572	29.9752	25.5063	27.5566	30.2907	32.2895	35.0327	35.0777	32.3979	34.6234	31.3358	40.8531	36.3522	30.5794	38.6852	33.8396	31.4972	43.0009	36.605	40.9985	29.6887	30.2475	40.7668	39.519	30.6034	35.2419	34.4469	33.8894	46.6647	38.5828	28.5609		45.2607	42.6723
			52.651	38.2251	44.519	36.5113	32.4615	35.6693	39.2647	38.7659	42.8507	42.848	36.2566	38.6188	37.303	34.1384	31.6321	27.3526	27.9758	30.9982	30.395	35.5194	37.0246	35.0316	35.2348	32.0551	42.4424	35.4914	29.6025	35.0652	32.6951	29.7958	47.0863	40.1263	41.2065	30.1759	26.8148	42.0685	38.4079	30.1576	39.1888	33.2971	35.3849	45.1442	42.1829	30.22		44.5591	38.8529
			53.051	41.7688	42.5159	38.1888	35.3162	39.1682	37.5326	36.1354	41.3135	39.9664	36.5792	39.6297	37.7751	37.2772	31.2175	28.6601	26.1457	32.7629	34.0759	35.0434	34.5809	32.9294	34.9478	33.2828	39.7094	35.7783	32.1971	33.539	31.9538	33.4629	43.7678	36.7259	40.6093	30.4203	28.9692	40.8549	37.64	28.8272	38.2787	35.0615	33.9656	45.9831	37.1436	30.9505		46.1861	39.7026
			53.451	39.6833	45.7159	39.0046	34.2661	33.4955	40.6834	39.1039	41.3433	41.6587	33.9491	43.2915	39.1537	35.0339	31.884	28.9582	29.4185	30.949	33.0482	34.5564	38.1494	36.1936	34.225	34.6536	40.6118	33.6979	30.4934	33.6095	31.4773	36.6998	45.1334	36.529	41.5247	29.7424	28.6951	40.1044	35.9803	30.3088	35.0132	32.5613	36.4917	43.9168	38.9528	30.2304		46.0936	42.0718
			53.851	37.1691	44.5555	40.0581	36.7705	35.4207	37.8728	40.7179	43.6803	39.9707	35.0135	40.6685	39.6904	34.8179	32.351	29.5008	27.772	31.9929	30.9328	33.9172	38.3189	36.0212	33.6016	33.5949	43.1896	36.42	29.9491	33.4641	31.5289	33.2158	44.197	37.143	42.0204	27.7953	28.2457	44.2612	35.7603	30.56	36.9835	31.374	33.0998	47.134	40.7429	30.3267		45.1427	37.6551
			54.251	39.6808	44.0503	39.2711	33.0289	36.3445	40.0528	38.8092	44.0272	41.9434	34.1741	40.4473	39.7498	34.179	29.8723	29.5112	25.0903	31.6533	31.2643	34.7038	36.4547	35.3733	34.3872	32.1463	43.6495	35.5214	29.8967	36.2132	30.4696	38.0762	45.6661	33.7686	41.9212	30.1711	30.5165	38.1469	36.9769	29.9532	34.3434	34.7017	33.8286	46.3805	40.2683	31.2954		46.6279	40.8859
			54.651	39.9349	43.0007	36.2186	32.8393	38.8181	38.4779	39.2534	45.0335	41.9645	35.1708	41.0026	41.1418	33.6575	31.8758	28.3858	26.5712	30.687	30.9307	35.3655	35.089	33.819	34.7715	31.2495	43.6734	36.8237	31.3125	35.2098	30.6484	36.6581	44.9293	37.1767	39.0624	29.0409	29.316	42.1325	37.2554	29.6284	36.879	37.0885	36.478	45.2681	41.876	30.8135		46.3964	38.8643
			55.051	41.1293	42.7433	39.7848	34.0627	37.4845	39.6051	39.6887	45.1722	40.4388	36.0355	41.579	41.2651	35.2339	33.9847	28.1888	25.891	33.3019	30.8714	35.0517	37.9147	37.2482	34.6273	34.8164	43.0069	36.0252	29.4481	35.2895	35.4594	39.6665	45.6616	35.3662	44.0422	30.1112	31.502	41.0018	36.5971	30.6802	36.254	36.3846	36.3106	45.3289	42.2709	29.7067		47.4268	43.9014
			55.451	41.0987	41.8674	36.3478	33.7535	36.5708	42.3939	38.7738	43.254	43.1658	36.2751	41.9293	38.6527	33.4973	33.1878	26.6344	27.9818	32.8921	32.5782	35.754	37.8212	36.5036	35.0459	32.099	44.5326	31.6124	30.4885	33.4385	33.1466	32.0764	46.1846	38.4989	41.1862	31.7449	31.3577	39.8389	34.1455	31.2289	36.5619	35.4249	35.786	45.7001	40.4813	30.9981		46.5153	41.545
			55.851	39.2063	43.4659	37.8294	35.031	35.9249	38.8042	41.4767	42.4474	44.3177	35.2904	39.7508	38.8978	30.9705	31.4625	28.0814	28.0135	32.0811	32.9866	35.455	36.2095	33.7723	35.2399	33.1515	43.9505	31.5092	30	33.8299	31.9569	35.4393	43.7965	36.9949	39.0466	29.7351	30.2038	37.4156	37.6965	31.4455	39.7912	34.2192	36.0789	48.1975	39.9047	30.9984		45.1305	39.9654
			56.251	39.0459	44.4796	38.9228	34.99	33.7688	41.2396	40.9031	42.6812	44.0151	36.216	41.5616	39.4951	33.486	31.8283	27.2978	28.4041	33.5597	31.6848	35.7712	38.1684	35.9317	35.6087	33.3038	42.3177	32.5142	30.7206	37.3596	35.1805	36.2641	46.4203	35.4708	40.0712	33.0599	27.4171	39.585	38.161	29.1192	35.0547	35.1309	34.6632	46.1892	40.0046	33.0997		41.9196	41.4363
			56.651	38.5827	45.0253	39.8684	35.9352	36.2268	39.5887	40.3266	45.0483	45.0804	36.3025	42.9127	38.5383	34.9568	33.4775	30.588	26.3315	34.386	33.7718	35.739	38.4497	37.102	35.7699	33.6271	44.1618	34.6214	32.2633	37.4298	36.4385	34.9461	43.749	32.614	38.9538	31.1649	32.0322	39.1093	39.9759	30.7009	37.0662	37.2063	33.9487	48.5087	39.0074	34.2373		45.7789	42.2157
			57.051	40.1791	43.8647	38.4933	35.3568	35.9627	39.3814	37.3898	46.4422	44.4096	36.0123	41.0082	38.8869	33.8068	32.7646	29.9662	27.205	33.7604	32.9282	33.5707	36.0592	33.9767	33.6118	35.3972	42.6824	35.6334	30.8511	36.9569	31.9571	39.6147	46.7344	36.0779	39.5638	31.1247	32.8829	39.5133	40.5579	31.3186	37.1897	35.4185	35.7691	46.0884	37.8887	33.5347		41.6465	41.0787
			57.451	38.015	41.6952	39.5631	33.5568	36.4671	37.3626	39.9677	44.7164	43.2314	35.6709	40.3424	40.4342	35.5552	34.4627	27.0822	26.5055	34.9468	33.4994	34.4421	36.2053	35.2471	34.2413	30.8827	44.3412	36.9112	31.3855	34.0946	32.5509	35.2999	46.1262	34.0985	42.0385	32.0563	31.8968	37.6905	40.812	31.7127	36.8684	38.2451	34.313	44.9534	40.4102	31.7898		39.3829	44.1321
			57.851	39.0539	42.7232	42.3651	33.5927	39.8144	42.5779	39.3485	44.563	42.8822	36.6987	42.9494	39.6012	36.8622	31.875	29.8934	25.1123	34.2436	32.5964	35.0892	35.6688	33.7395	34.7029	32.8112	44.4699	33.9741	32.845	33.9837	32.508	39.5326	44.4227	34.6489	41.0823	29.995	31.9939	41.0717	41.7388	32.2433	35.3424	38.2056	35.9434	46.7254	41.9559	32.6233		39.4803	41.7116
			58.251	40.9232	44.9906	39.5419	33.3626	37.3203	40.8351	39.4916	45.3675	46.1976	36.9066	41.3816	40.7922	33.8169	34.2666	27.0613	27.4973	33.6061	33.7179	34.8304	36.6825	36.8759	35.1778	30.7976	42.4976	34.9292	31.4891	35.6224	31.1057	35.6046	46.0723	36.5765	42.286	31.0005	32.6628	38.4084	39.3791	31.9122	37.6469	38.0854	37.3789	47.8034	41.1619	31.8193		40.3428	39.2653
			58.651	38.8078	43.8033	40.7734	33.3435	35.7566	41.2852	38.968	45.8396	45.2938	40.0189	40.4492	41.1714	34.9779	33.8423	31.8524	28.1571	33.699	32.6555	33.3022	35.1678	35.5361	33.3969	30.1896	42.3035	37.0409	30.7254	36.0933	33.5416	35.2465	47.1246	37.27	39.7782	30.0685	27.9573	36.7982	39.504	32.5305	33.9282	36.7291	36.5055	46.7422	46.9201	32.0002		43.8448	40.5612
			59.051	41.049	42.967	40.9244	34.4734	36.7547	38.4088	40.8587	44.3371	44.0087	39.7017	41.7578	40.0434	33.9027	34.2999	28.8605	28.9606	31.1972	33.2798	34.224	36.8587	32.5098	34.6785	33.7183	44.0888	35.6827	32.9406	37.8605	31.1298	37.8397	43.7292	36.8965	38.5807	31.7783	31.0069	42.483	38.9515	31.1582	35.3679	37.5182	37.6576	47.3385	45.0077	32.3473		43.9312	43.0301
			59.451	41.5368	43.9524	40.4144	35.1425	36.1652	42.0756	38.9089	43.6307	45.3113	38.9875	42.135	41.2953	34.5404	31.7955	28.6259	26.5707	32.4018	32.7722	35.851	36.5815	35.288	35.6708	34.0189	44.8167	34.9625	33.8717	36.9038	30.9334	34.5914	43.6043	38.8664	40.0394	30.1825	31.0349	38.6523	36.857	32.4886	38.9574	36.3887	35.545	47.7578	40.9487	30.1708		43.3559	41.8401
			59.851	42.7891	43.6202	42.2056	34.2323	37.6116	40.3243	39.4922	42.0185	45.3955	36.7456	41.3917	39.1547	34.0517	30.0426	28.1717	26.0501	33.3665	33.4952	35.5921	36.171	34.3973	35.3305	34.1317	42.3758	34.9438	31.7668	36.1439	35.2941	35.0421	45.0391	37.8588	42.5315	32.554	29.5601	40.777	39.3925	28.6432	35.8111	36.2591	36.7187	46.5817	40.2857	32.645		43.8244	41.2958
			60.251	41.8746	43.5719	41.2576	36.3198	37.6337	39.4558	39.6946	39.6821	47.1735	36.4359	43.1051	40.374	37.6538	32.0815	31.0847	27.9153	30.6414	33.8205	34.6731	39.1196	36.7815	34.1594	31.5134	41.5098	37.3237	31.8662	36.3086	27.6054	37.8571	47.1944	36.6887	41.4688	30.1066	30.5787	41.8275	40.372	33.2245	38.0024	34.1866	34.7364	50.7672	42.4529	34.1002		43.3599	42.2016
			60.651	44.0871	43.8934	42.3719	36.4972	35.1142	40.682	42.7741	44.1966	45.4648	37.4022	41.3519	41.2924	35.9979	30.4155	29.6393	26.2261	32.6118	32.2215	34.4489	35.9746	34.7609	34.0667	33.4928	42.4755	35.9526	29.4886	36.2139	31.8046	34.6579	44.4815	35.3833	39.8537	32.7404	33.7853	43.7871	39.3178	30.6792	38.4242	33.5978	37.6901	47.6998	44.1822	33.3832		44.7918	43.7135
			61.051	42.691	43.3097	40.6213	35.1751	39.1137	39.3825	39.4799	43.8496	44.1886	39.4714	43.0653	40.5094	36.2209	32.2381	27.5101	27.6696	33.0621	32.4419	34.8798	36.762	33.6573	34.8374	30.1114	44.6609	35.6979	32.4981	35.9114	33.0063	37.582	44.6004	38.2425	42.9818	32.2279	31.4663	40.0691	38.3757	32.3455	36.5217	33.5916	36.7147	46.762	41.2517	32.6609		44.958	42.0516
			61.451	42.4367	44.6068	41.1858	35.986	38.3224	41.8141	40.1184	44.4124	43.8745	39.8775	37.8313	39.5267	35.4017	31.6055	28.9501	27.221	33.8381	35.2991	35.0319	36.1356	34.1268	34.1275	31.7409	44.8483	35.0101	31.0567	37.138	36.4477	39.6431	46.4152	35.3249	39.0578	30.6366	30.5284	42.5051	38.5979	32.4106	35.1882	38.5323	38.569	45.7575	44.6426	32.875		41.3366	38.5852
			61.851	46.9234	45.5417	39.2696	38.335	37.7024	41.8968	40.3637	44.4761	44.6011	39.7031	40.6152	40.7263	35.814	34.9762	29.4128	25.4308	33.6692	33.0455	37.2968	36.1587	36.3867	36.8166	34.4715	41.6521	36.5768	30.4626	37.1457	35.4641	39.4989	44.5716	38.4032	41.4662	32.8483	29.2457	40.0003	36.7684	32.8199	37.7707	35.2078	37.1907	48.9782	44.0922	33.5152		43.5309	39.9135
			62.251	40.9042	44.6526	38.3587	33.9527	34.2135	41.3386	40.1403	44.1887	47.453	38.8695	43.687	42.3894	36.6125	34.4912	32.5655	26.6507	32.3634	33.7801	35.0896	38.3921	35.2466	34.7897	36.1912	42.6739	34.0497	32.1745	33.3113	35.5612	39.9919	46.0056	35.5781	41.2308	31.6827	30.4675	43.2927	42.079	31.4332	39.5944	34.1572	36.5348	45.6667	43.0471	32.9658		45.1332	42.1854
			62.651	41.7699	44.4673	37.876	37.6553	36.3906	41.6033	39.6325	47.5749	44.005	37.5156	39.836	41.5774	36.9565	30.4486	29.6261	25.6172	30.8183	30.9802	35.4398	37.8885	35.3903	34.681	33.7715	42.0329	36.7301	32.9736	37.4425	36.1983	37.5397	44.7533	36.8428	40.8199	34.0057	32.5479	40.7564	40.81	31.8259	38.4861	37.2595	36.7692	46.4566	45.5949	33.8341		44.803	40.9869
			63.051	43.1352	42.0671	36.0522	35.8954	34.9973	42.3778	35.8708	44.3854	47.3094	39.1218	44.3425	40.508	34.2874	32.4661	29.8942	27.9542	33.889	33.0964	36.1611	34.6813	32.9909	35.5828	34.8466	42.8075	39.2059	32.8357	36.0568	31.7969	39.2749	47.1276	36.1366	39.5015	35.5264	30.8711	44.1001	37.9448	32.1847	39.5809	32.0303	37.2871	45.6358	42.307	30.594		44.2232	40.8824
			63.451	42.2692	42.8634	37.8074	34.7907	36.532	39.9307	38.9815	45.8347	46.6961	36.692	41.3045	41.0708	34.8605	33.9911	29.0505	26.3989	32.9589	34.44	36.1575	34.7279	32.999	36.2854	33.5945	43.5686	37.5226	33.3157	34.753	32.0822	33.633	44.7831	38.7734	38.7032	34.9446	32.5117	44.0088	38.6352	30.5235	36.2951	34.0646	36.3436	47.1011	42.3306	32.69		43.161	40.7112
			63.851	46.0997	44.4692	37.2159	37.0826	34.4609	41.8431	38.5597	46.232	44.9102	37.0312	40.9859	41.7299	34.5127	33.5135	29.8547	27.0709	32.5243	31.7733	35.6221	38.0326	35.9614	35.1442	34.8837	42.5367	31.7799	31.1195	36.282	32.9004	35.7819	45.1325	37.2991	41.6268	34.6111	34.5336	42.7775	40.6318	34.0641	36.9022	36.0563	38.8898	48.2635	42.5378	34.06		42.8725	43.0328
			64.251	44.0414	46.3196	41.5828	36.113	38.4439	41.5083	39.665	45.2371	44.4233	37.7409	40.8389	42.8946	35.1422	33.5558	32.4695	26.834	34.4244	31.2537	35.948	33.323	31.592	35.6743	35.0975	44.6506	37.022	32.1336	37.2295	33.8961	36.8392	44.488	38.6244	40.5925	34.6482	31.8602	43.3767	41.1551	32.6499	41.1209	34.9101	35.982	48.8152	41.8499	33.8198		43.2907	40.6609
			64.651	42.4093	46.9203	41.2352	39.0817	40.2901	44.4448	41.1072	45.3591	45.4766	37.9439	41.6146	41.1139	33.1066	31.947	29.1257	27.9683	33.9448	36.0404	35.4839	36.371	35.6126	35.4633	33.4621	43.5106	36.129	32.1151	37.9786	35.0187	36.0938	43.4829	38.2924	40.7233	34.3586	33.7301	40.6892	41.4333	32.2717	37.5494	33.4381	37.5165	45.2235	45.0126	33.492		42.6789	44.0922
			65.051	43.5051	43.9406	40.1417	38.985	38.2037	44.8607	41.2312	46.2681	46.474	39.4487	42.3831	42.181	36.2294	33.7649	28.3648	27.11	31.2858	36.9452	35.3183	36.4079	33.9105	34.6716	35.9938	45.0186	36.7661	33.0609	38.7524	35.7317	37.8659	47.0678	36.6356	38.8534	35.4531	29.8523	44.3454	41.8508	31.9057	39.8348	35.0764	36.7045	48.2696	40.737	32.5265		43.1598	40.4104
			65.451	40.0751	44.5839	37.7101	36.6183	37.9185	43.7299	41.0645	45.8526	48.7876	38.2815	41.3211	42.9546	36.095	33.9892	30.1749	30.3352	33.3915	33.5849	34.0445	39.0355	35.7522	34.0829	36.7446	44.6406	38.2374	33.5189	38.1865	35.9616	33.6096	46.4368	36.4476	41.7973	33.4467	32.926	43.7967	42.0995	31.4697	42.5033	33.3707	37.2664	43.8489	41.8802	31.6519		45.145	45.2771
			65.851	41.3282	46.3197	41.4878	35.7244	37.4576	44.6625	39.1454	45.6939	47.0436	36.5258	40.7154	41.6498	36.412	35.4266	30.4218	28.9936	33.8071	37.2376	35.7771	36.2231	35.5614	35.2218	33.6216	45.8801	35.0052	31.4729	38.1013	33.7117	34.0067	47.1013	37.6618	40.1653	33.7087	32.9754	42.2769	41.0334	34.6407	41.2351	35.9895	36.7683	47.5787	45.8269	34.2634		46.4225	43.9024
			66.251	41.7334	47.1213	42.0524	37.7775	36.0439	42.4841	39.192	43.9891	44.683	38.0134	41.9121	43.6608	36.1434	33.9245	31.0186	26.6351	32.3289	34.9243	35.2875	35.2193	34.5109	35.4559	33.5938	44.4671	38.8395	31.3821	37.5528	33.0943	36.8396	44.8885	36.8903	38.8411	34.9247	31.0676	42.3554	40.4252	33.634	38.3119	35.6112	37.2893	48.6393	44.8928	35.0491		43.6504	43.125
			66.651	43.3794	44.0796	42.9744	36.9505	36.761	41.7892	37.5122	46.6257	48.198	39.9684	41.7505	42.1466	34.9332	37.0656	28.78	26.0126	34.4891	35.6584	37.256	36.3832	34.003	37.0176	33.151	44.1813	36.3592	33.1551	35.8994	34.1153	36.313	45.2514	35.8591	41.5856	31.3106	28.4727	42.1996	40.4131	34.0491	39.9005	32.9492	37.6002	46.7656	44.8208	30.3149		42.4115	46.5316
			67.051	45.3598	44.4027	39.9027	36.4957	37.5289	45.0313	41.7456	46.5126	45.7305	37.7767	42.3705	42.6132	35.4841	35.1604	30.3926	29.2768	34.3451	33.7888	35.7583	36.6413	35.1529	35.5224	33.2252	45.7176	40.2656	32.1725	36.6661	36.1623	35.5329	46.3477	39.7148	41.2612	32.7547	29.0099	44.71	39.9624	34.7078	36.7733	35.1828	39.4595	48.3284	43.1201	33.4468		42.1052	45.8077
			67.451	44.1257	47.1499	39.5993	33.5918	38.5712	42.8684	40.6492	47.5192	46.5121	39.0658	41.2001	42.1957	32.0845	34.7923	29.0881	30.1017	35.2945	34.6913	36.0811	37.0077	34.5145	36.2219	32.5537	41.3741	35.1644	33.6582	37.4874	36.8718	34.6556	44.9334	36.2366	39.5395	32.7736	32.9842	43.0312	41.7852	34.7006	42.433	34.6585	34.0754	47.9657	44.7673	34.3285		43.8526	44.3548
			67.851	41.9371	47.1165	38.5761	34.5287	37.6071	44.2729	41.5252	47.2338	48.9859	37.3133	41.1538	40.5628	35.0187	36.1017	34.1108	29.5908	31.2515	37.4062	35.0731	36.476	34.4738	34.5516	34.4127	43.6883	37.4394	33.7526	38.1777	31.2136	36.912	46.3563	38.9166	40.2941	34.7067	32.0529	43.0804	41.403	34.5576	38.4205	36.1124	38.7764	48.8045	46.255	31.7622		41.3334	43.7152
			68.251	41.8391	44.781	39.1274	35.6702	36.7234	42.6453	40.5476	48.3581	47.2829	39.4752	41.5235	42.2578	38.3192	34.0883	32.444	27.6073	34.7668	34.1551	36.3322	36.5656	35.3523	36.323	37.5962	45.2506	38.1034	34.7305	35.4382	32.9496	38.3791	44.9297	38.4231	40.3514	34.7991	31.3922	44.7713	42.9631	35.5379	36.7962	34.8416	36.5733	52.2282	46.5362	29.7324		43.246	43.0543
			68.651	44.4188	47.1963	40.8534	37.8628	39.7013	45.3337	40.792	47.021	49.2005	37.9817	41.7578	42.9121	35.4562	36.5419	31.889	26.2305	35.1728	35.5909	36.6849	37.0377	34.2885	36.8392	31.4623	45.0618	35.5803	31.973	37.2764	34.82	39.772	46.6688	37.5978	41.0247	33.59	34.3008	45.3195	40.5007	34.4547	40.4982	36.781	37.8138	48.3753	46.1211	34.1884		41.9339	42.4077
			69.051	41.5885	43.621	42.0393	37.1282	36.3697	44.2505	41.2585	45.4799	46.7176	39.5782	41.8534	44.1978	37.628	35.8784	30.6755	24.4832	34.3138	34.2257	36.2284	36.3865	35.109	35.8828	33.0955	43.6608	34.0665	33.2287	37.0218	33.3459	38.0809	43.8595	39.518	43.641	33.2618	33.3171	46.8907	41.1572	34.5041	40.2006	31.9411	37.1871	48.1568	45.9616	33.5031		41.6729	45.0248
			69.451	43.0529	44.7677	40.319	38.8628	35.8027	42.0618	41.6984	46.706	49.4539	40.7435	41.9617	42.8608	35.8059	35.0328	31.7382	29.3295	34.5671	35.6337	36.638	37.2335	36.693	36.8896	34.2491	43.1606	36.9516	34.9112	39.3743	31.2115	33.9829	45.9876	37.2621	40.9029	34.6708	32.7487	46.6997	40.4171	32.6863	36.5582	33.4893	40.127	47.1747	44.1686	34.6958		42.7088	42.6166
			69.851	44.8996	47.0513	40.6956	36.387	39.3829	43.7148	40.6259	44.5942	48.4814	39.7882	42.2919	42.4172	37.5938	35.1694	27.9949	28.5487	33.6486	33.1944	35.6718	39.3929	36.8454	35.2811	34.8443	42.3558	37.8124	32.0996	38.6943	34.5865	36.6783	48.67	41.378	44.1631	34.8679	32.13	42.2736	42.1307	31.5423	39.6146	32.9909	38.4603	46.9141	42.8848	33.5768		41.2535	43.8947
			70.251	46.1822	46.4868	40.7872	36.5685	38.1794	47.2405	41.5621	45.88	49.6834	39.4033	40.9151	42.7026	34.234	35.3478	29.3951	25.4746	34.3042	35.5549	36.5201	38.5503	36.6048	36.2778	34.6944	43.4798	36.2173	34.4596	37.7863	29.2667	35.9931	47.3682	39.886	39.7137	34.3693	35.3207	46.0378	42.3214	34.2184	36.3475	34.5214	39.1221	46.813	44.6966	34.1533		42.3899	41.8562
			70.651	44.8868	42.8391	42.5375	35.7157	35.3964	45.6355	42.1258	46.9416	48.2803	37.6529	39.9928	41.5497	38.1298	34.7659	31.8788	27.9853	34.2457	34.8277	36.8396	38.6962	35.5942	36.3086	33.7067	45.322	39.2698	33.1644	39.4003	30.7382	35.0679	49.3586	38.2943	43.4311	35.6691	31.1959	42.7466	42.2794	33.0967	38.8622	33.9492	38.2468	47.9864	43.6142	30.3208		44.8777	44.3372
			71.051	44.1746	45.7463	44.1618	38.0195	36.998	42.1245	42.5801	45.2454	46.4398	40.6703	41.2063	39.4051	37.0269	34.5712	30.6478	26.3728	35.3597	36.9149	36.5616	36.7189	34.4872	36.4042	35.1824	44.0846	39.4319	35.0295	37.8742	33.6695	40.0692	46.5601	36.6589	41.4003	34.9395	34.332	44.2792	39.3137	33.6291	36.6525	35.2952	40.8158	49.2659	43.1419	33.5538		44.5819	41.6298
			71.451	42.9776	48.2273	40.1815	38.3071	37.8858	44.1897	43.7804	46.6849	48.5399	39.8316	41.7874	41.1028	36.1446	35.6742	30.5525	26.0741	34.4244	32.8755	35.9735	36.3367	33.8267	35.7205	33.7282	44.3575	39.8065	33.5061	39.2526	33.3503	37.418	47.2515	40.3445	40.2569	36.2635	30.2363	43.2543	42.1121	34.8612	38.5192	34.2578	40.0581	47.835	40.4442	30.9016		44.006	43.3846
			71.851	42.7965	47.3644	40.2195	38.541	40.0834	44.1255	40.368	45.6429	48.4425	39.4315	43.9985	38.6926	35.8826	36.1613	30.5702	29.0376	32.9264	37.0612	36.0141	36.1926	34.5325	35.9764	36.6096	44.8414	40.3408	32.9018	35.1509	36.7633	33.5213	48.8226	37.0236	39.0148	34.8723	31.2192	45.6384	42.7768	34.6493	40.4803	36.8167	38.0231	46.7524	43.7683	34.3168		41.4981	41.7263
			72.251	44.4891	48.0402	44.1873	37.4031	42.6336	44.0293	41.3276	45.5582	49.0047	40.7496	46.2853	42.1867	35.9301	37.5265	31.7738	26.7313	33.2954	35.5881	37.1245	38.1239	37.4732	36.3255	34.0649	44.953	34.8775	37.1593	35.7726	31.4302	38.4835	48.1675	37.62	40.3085	35.1093	36.2199	45.2745	42.2864	33.1157	37.2049	34.218	39.6346	47.7114	45.0615	34.6011		41.2557	43.6838
			72.651	46.2237	45.7279	41.514	37.6448	35.3444	44.7022	40.9301	45.8603	45.9671	39.5681	44.8989	43.4061	36.6866	34.421	30.1371	27.5861	34.2427	37.341	36.0383	37.6674	36.5701	36.0698	33.6921	47.6105	36.5509	36.3671	37.1178	35.2209	35.4805	47.589	38.2007	38.7762	33.3772	33.7809	46.03	41.5429	33.0527	41.2834	35.9257	39.2846	49.7339	42.5506	33.4907		44.1459	42.239
			73.051	43.2374	46.2744	41.0533	38.4399	37.6984	44.7837	39.1846	46.5524	48.013	39.7059	46.0333	40.0006	37.111	36.0197	31.6835	27.9575	32.7937	36.2095	35.9918	38.8924	38.3153	35.9266	38.1798	46.2409	36.4242	36.069	36.5707	34.866	35.1871	48.3242	37.1533	44.1223	31.4549	30.2223	44.0876	43.2089	32.2084	41.4274	32.1123	36.9665	48.736	45.0322	33.0299		42.4104	44.3712
			73.451	44.9015	47.1642	40.8173	38.3997	40.1902	44.3442	42.0171	45.3936	49.33	40.9298	43.8218	42.1629	36.9962	34.0316	32.3144	29.0988	33.9509	34.4683	35.8127	38.0166	35.7026	35.9587	33.7586	47.5203	41.2875	34.1539	34.5295	35.3593	32.7594	47.7055	38.4736	39.1756	35.7071	34.9439	45.5176	45.0449	33.0401	35.57	36.2258	40.3197	44.8356	45.5983	34.7733		45.166	45.1006
			73.851	45.112	46.2124	44.9915	38.4743	37.8463	45.2123	40.7754	46.7137	51.3043	38.5522	42.8087	41.4903	35.0713	34.2927	31.9411	30.0529	32.821	35.9955	35.7987	38.0482	34.4358	35.8828	32.404	46.6332	35.7276	33.1488	38.7979	33.575	34.8013	45.7044	36.9829	38.1143	36.4168	32.3371	44.3684	42.8468	31.9203	39.5468	35.6597	39.5197	45.5927	45.0349	30.6915		44.5357	47.169
			74.251	43.3699	47.0194	40.0649	38.0508	36.1394	45.5177	40.704	47.1494	44.9586	39.4009	45.9072	40.8511	35.8557	37.4469	27.8783	30.5983	33.875	35.3095	36.2829	37.4826	35.4696	36.2289	33.9379	45	36.5019	36.0829	37.1643	32.2305	35.5212	46.1786	38.9097	40.3773	34.9502	30.5637	45.9809	43.785	33.5034	36.9933	32.1468	38.0458	47.9876	46.3984	33.5401		45.4654	45.9974
			74.651	46.5461	47.4318	40.8994	36.6139	37.4979	44.1527	42.0712	45.5242	48.2953	38.8508	45.267	42.2652	35.2651	35.9419	30.541	30.3559	34.4893	35.3324	35.0867	39.2909	37.5308	34.9555	33.7921	43.972	38.9765	34.8184	40.5086	30.6391	35.7335	46.5574	40.1792	40.9168	33.7193	30.9439	42.1478	42.242	32.719	41.4736	32.9376	37.4638	50.1508	46.5537	32.9259		45.0184	45.4187
			75.051	43.3419	43.9054	42.2903	37.7323	37.2441	43.5331	39.3538	43.5091	48.3013	41.1226	45.8761	42.0948	35.3546	34.8409	30.8173	28.8575	31.8704	34.9109	34.9898	38.9045	36.7295	34.6466	33.6995	47.3366	40.1114	35.974	36.9282	36.4707	39.0744	46.1178	38.2211	41.1857	34.3051	32.8346	43.8414	43.1331	33.6746	39.3186	34.5322	37.4778	47.6621	45.9576	34.7838		44.7546	46.2784
			75.451	45.2726	44.9465	43.9581	36.6725	38.2532	44.7808	42.1204	46.4327	48.0821	39.3311	45.8353	40.9051	35.342	37.0266	31.4418	28.8182	31.7718	36.0153	35.6786	39.2838	37.8521	35.8479	35.1934	46.5946	40.1402	34.1423	37.6039	36.3781	35.8936	47.0709	38.5776	38.9017	33.183	35.9322	45.3	44.675	33.4038	39.1338	36.4863	37.5516	48.4989	46.4201	31.4118		42.8894	45.682
			75.851	41.4837	46.3991	42.3045	35.7098	39.2767	44.7064	43.8409	46.536	47.6624	41.6224	44.2507	40.7629	35.7363	36.6603	30.9343	27.7774	30.7897	35.6529	34.2447	40.4135	39.5004	33.8899	35.8481	48.095	40.8876	37.4763	38.425	35.591	35.8868	45.7536	38.2295	40.1627	34.014	33.8747	43.3475	41.8396	33.3006	40.9045	36.3624	39.2243	51.2218	45.7366	33.9865		44.5588	44.5109
			76.251	43.9304	46.3965	41.8597	37.8987	39.7515	44.1273	43.564	47.2189	46.5607	42.1257	42.4946	42.332	36.0141	34.2591	29.7616	27.9034	33.7342	37.4979	38.119	40.6986	37.276	37.6757	35.4652	46.1022	38.2644	35.613	38.395	34.1022	34.9441	46.0413	38.2611	41.0777	35.203	35.5094	43.492	42.6724	34.3889	44.0898	33.9834	39.8902	48.4711	47.7896	32.0733		43.7339	44.923
			76.651	43.3669	45.0195	40.1018	38.3266	42.3208	43.2633	40.9732	47.2285	46.1478	39.948	43.6871	43.2987	37.7163	36.3302	31.8995	28.8776	35.8317	36.5745	36.8937	38.8409	36.808	37.5282	38.0237	44.9011	41.7694	37.7993	40.05	34.3825	36.1581	44.0753	38.8803	41.972	34.6901	31.0136	46.8709	40.5583	34.8646	42.9827	36.1885	38.3728	48.9452	44.2425	30.9477		47.0093	42.434
			77.051	43.3196	44.7489	45.8124	38.0573	38.4795	44.3867	41.243	44.7573	46.5504	41.9554	45.0867	41.7297	34.1849	38.5097	29.9828	25.0772	32.855	35.9193	35.8834	40.3305	37.4425	35.6409	35.6836	46.1005	42.3585	37.1991	38.3723	35.3693	35.1956	49.2146	38.6652	42.7989	34.4287	30.396	46.0315	42.0539	31.843	40.4591	34.6982	39.794	50.9681	46.538	35.6807		46.2584	43.846
			77.451	41.938	46.586	42.0501	39.0787	39.2919	43.492	42.255	44.9028	48.7335	36.9796	42.4041	40.9545	35.5307	38.5056	31.1684	29.4858	33.8772	36.3716	36.7844	41.8648	39.1024	36.2195	32.3931	48.7619	40.0244	35.7103	36.9056	36.5139	36.4571	46.8239	38.2342	43.6018	31.9593	35.4563	44.665	45.0113	32.6484	34.7033	38.548	39.0353	49.0281	47.0004	33.6328		46.8581	42.0384
			77.851	40.336	45.7423	42.8144	35.5286	37.7424	45.6618	41.8897	47.4585	48.0408	38.7147	46.3583	43.198	38.2675	35.2765	33.5334	28.7717	34.001	36.1653	35.5894	41.1351	38.8123	35.5365	36.658	48.0777	37.1346	37.9217	40.7992	36.3055	37.8768	47.8735	40.7094	39.7933	31.7405	31.9916	46.2609	44.1558	34.9079	40.5252	35.25	37.7139	48.6495	45.6719	30.6035		45.3908	44.9671
			78.251	43.2267	48.7257	42.3708	38.0092	39.4977	44.0067	44.7166	48.1119	46.4029	40.8348	44.5712	41.5507	38.7369	38.3013	31.9358	30.1433	33.6852	33.593	36.6839	38.9986	36.4991	36.6491	36.6753	45.9403	41.399	37.815	39.1034	36.1626	42.3423	47.7973	38.6261	39.4345	33.5111	33.4997	45.6134	43.3105	30.5276	36.6549	35.7886	38.5565	47.5922	45.8804	30.5928		45.5356	45.9653
			78.651	41.5422	45.6654	43.0849	38.2185	42.0848	43.5729	41.0631	47.5666	48.7351	40.1143	43.5385	42.6856	38.9873	33.333	34.4628	28.7845	33.7416	36.5953	34.6469	40.7075	38.585	35.0005	34.8147	46.8694	38.8374	34.5874	37.2305	39.2496	38.7481	48.3076	39.0549	37.0853	34.4588	31.6061	42.7082	43.3994	34.1469	42.8045	38.6731	37.6773	51.4329	44.9034	32.2572		45.4273	41.2785
			79.051	42.4592	44.9657	41.6148	38.079	39.5483	42.6859	41.8948	46.3522	48.4672	40.5995	46.651	43.1549	38.2854	35.7406	34.3292	29.1729	36.6571	35.2494	36.3977	39.4328	33.9762	36.3895	36.5252	46.7206	38.1392	38.2771	39.9707	35.4166	38.2446	48.0126	40.1363	41.8598	33.5436	32.088	42.9056	44.0814	33.9992	39.9687	34.6806	38.407	49.294	46.4868	31.2088		46.8694	44.3368
			79.451	45.7603	44.8698	43.1323	38.2095	35.6266	44.1461	43.1352	45.6007	45.5124	41.0175	44.7167	42.9021	38.3986	34.6138	33.5367	30.796	30.2328	34.4126	36.8769	38.033	34.7886	36.7082	34.437	47.3539	38.1563	36.4103	38.3051	34.6747	38.7111	50.1612	37.6487	40.5817	34.5695	31.2977	47.5687	44.2874	32.8284	38.0508	38.1646	39.4067	48.5334	47.9399	33.4298		45.5364	43.0437
			79.851	44.1073	46.4355	40.5617	38.1545	39.138	43.854	42.8104	44.8237	46.4885	40.2957	44.626	43.2458	39.7157	34.0372	32.0007	26.2379	34.2458	37.0782	37.4795	36.0846	34.8484	37.2489	34.7349	45.8713	41.0163	37.5024	40.5929	33.9753	37.037	47.5162	41.0651	40.5366	34.5912	31.6041	44.6968	43.8239	31.385	42.8526	38.4231	40.2867	46.2031	46.5569	33.0513		46.5377	45.6711
			80.251	45.2652	45.9281	41.2156	36.3283	37.927	44.9155	40.9019	45.5701	48.0412	41.3835	45.2067	41.7622	38.2632	36.4842	30.3395	31.238	32.8776	32.7644	35.8477	38.0768	38.2966	35.8548	36.7738	44.9116	42.1477	36.4493	42.0416	35.9571	37.15	49.0206	38.7917	41.8911	33.8471	30.8557	47.6296	43.9991	33.5185	43.1842	38.0613	39.523	49.9952	45.8258	35.1367		48.0525	44.2025
			80.651	44.6985	46.1667	39.7271	37.5081	36.1855	44.5031	43.3946	46.795	48.0292	39.7732	45.8933	43.2205	33.6694	33.9052	30.7338	31.024	31.9315	37.0786	36.8468	40.1554	36.8225	35.8882	36.2365	46.0425	41.1873	37.975	37.9762	37.8283	38.6589	48.6075	41.1671	40.2795	35.4125	33.8406	45.2638	44.2842	33.4361	39.6238	37.8051	40.1837	45.6641	47.5964	35.2664		48.0338	46.2488
			81.051	45.4237	46.9476	40.3417	34.9862	38.0257	44.5256	43.8835	47.9361	46.9002	38.4031	44.2227	42.8509	38.7702	34.7706	32.1241	26.4105	34.5441	33.788	36.051	39.0196	36.4487	36.0761	37.7027	44.5797	38.8423	34.9434	38.8181	34.8493	36.8968	48.3167	40.1443	41.414	34.5132	31.1471	44.2049	45.7954	33.6749	45.1064	36.6619	40.5357	45.0982	48.9567	34.4945		49.9738	47.3594
			81.451	42.6706	46.9093	43.9452	39.2207	39.7888	44.3453	44.3943	47.881	48.4649	40.6239	44.7651	42.9775	39.1211	36.9296	34.1369	27.4264	36.4361	34.8679	37.8145	37.9777	33.2236	38.2981	35.1642	45.465	40.2004	35.8944	39.3196	30.6255	39.187	49.3518	39.3294	42.3948	32.2034	31.7958	46.3919	43.8748	35.3457	42.2704	38.8341	38.833	50.5336	47.2357	36.1229		47.5774	44.3338
			81.851	45.8061	48.5609	41.7498	37.9683	37.0352	43.9178	43.8323	47.3563	48.9247	38.729	45.5616	42.851	38.3977	37.9939	29.9977	29.287	35.4286	35.5011	37.2683	39.0853	36.247	37.0707	35.9276	45.2657	38.4431	36.9834	40.4649	32.0197	39.611	49.4523	37.0249	40.3467	34.1307	30.6471	45.734	44.094	34.1185	42.4111	35.6528	39.6502	48.9712	48.2072	32.4257		46.3442	43.5481
			82.251	45.1434	44.6614	41.7181	36.9947	38.5814	47.0596	42.5941	45.9687	48.3389	40.0292	46.0534	43.4112	38.5707	36.4034	30.8376	26.912	34.6378	36.8565	38.3867	41.3195	38.6044	38.0756	37.3962	47.0143	37.9574	37.3478	39.0214	34.2687	39.599	46.904	37.4473	46.0137	35.2335	30.7059	45.0099	44.1968	34.8439	40.9869	36.6743	38.7065	48.3883	49.9228	31.8562		46.9916	43.3681
			82.651	43.0397	46.1815	41.0545	35.1661	40.8545	43.878	40.038	45.2164	50.9095	38.1945	45.4219	42.2799	36.5179	36.5713	31.5901	29.3871	37.766	36.9935	37.575	41.085	38.8829	37.6414	36.9653	45.0243	41.169	38.0216	41.0812	32.7491	37.8611	47.5202	39.0353	42.2821	35.4416	31.071	46.0293	45.8164	32.9627	40.8793	39.3939	42.156	50.7838	47.8639	31.9867		46.5622	45.814
			83.051	46.6024	46.2811	44.9867	37.6535	38.6807	47.3364	39.3879	46.8317	49.5534	41.4731	44.0273	42.8561	37.5276	34.253	29.7408	31.0533	34.5388	37.4218	36.3638	41.5098	38.901	36.1529	32.468	45.6447	39.9285	39.0503	40.2872	36.4308	35.7479	46.804	37.9427	41.7915	34.6507	31.6006	47.4823	44.8537	32.7552	40.437	38.9756	39.9796	48.5684	49.5704	35.3071		48.4841	47.2692
			83.451	46.43	47.7916	44.4274	38.1284	39.4102	45.1981	39.7166	45.8161	47.9087	41.5525	45.5431	40.8963	36.7955	37.843	31.0833	30.6166	34.9173	36.739	37.6346	40.8406	37.7498	37.5181	32.5892	46.292	40.2088	36.9604	42.4255	36.7911	35.353	45.5617	36.9422	40.353	33.7774	31.1881	44.0505	47.234	33.7992	42.2949	40.7451	39.4713	48.0691	48.7005	37.4303		48.5804	44.964
			83.851	47.3216	45.8502	45.3391	35.7972	39.2134	44.4387	44.8688	45.4279	52.0568	41.095	44.4641	41.4917	39.035	36.0756	32.8272	29.7361	35.7277	36.6302	37.5686	39.0565	37.2381	37.4497	32.4488	47.3919	39.0616	40.2786	41.0647	34.6169	36.1256	47.9871	41.8042	39.7954	35.7778	33.705	45.8536	46.0538	34.9152	42.1538	39.1583	41.3307	48.0833	48.5268	32.2601		46.0297	42.6472
			84.251	45.2627	46.2399	41.6722	38.9566	41.3306	45.4708	43.6653	47.6466	48.7419	40.7617	45.8899	42.0165	38.5961	36.4195	30.5799	31.094	32.913	32.8196	35.5622	39.5646	37.3907	35.7906	35.6214	45.0618	38.8462	37.9235	40.0434	36.6146	39.6518	47.6145	38.6275	41.8873	34.1931	35.6322	46.0417	45.318	33.8556	38.6115	38.2124	42.0704	47.6169	48.0606	31.0733		47.2261	46.331
			84.651	46.3891	46.3072	40.9595	38.47	36.4237	46.1724	44.3292	45.7298	47.0531	41.6775	45.8553	42.5153	34.5588	35.7102	33.6133	30.8613	35.3491	37.5325	37.1492	39.9027	36.8664	37.3147	38.3202	47.6836	40.5577	38.7624	37.1877	35.0212	36.7331	47.6923	38.9426	41.0474	32.4321	33.2523	47.1438	46.8339	35.3108	37.6272	40.0469	39.8255	48.703	50.0365	34.0942		46.3212	44.3926
			85.051	48.3582	47.338	40.4723	36.714	41.1716	46.6945	42.101	46.2468	48.5326	40.5656	44.3084	41.1266	36.1831	34.3661	32.5799	30.6009	34.0524	36.2424	36.2422	39.5896	36.1956	36.1258	37.9236	48.0339	39.8632	36.2606	40.7442	33.3923	36.5975	47.7369	39.1276	43.1547	34.6749	32.8768	44.9182	47.5131	33.0778	39.6397	37.1849	40.1492	49.0449	48.1194	36.234		46.3994	45.0927
			85.451	45.0637	46.7584	42.6481	36.6559	36.9967	48.0449	42.9492	48.366	48.1614	38.9072	44.1963	42.0653	38.5842	36.5623	34.3679	30.8513	33.5374	34.7655	36.2223	41.3986	38.406	36.1582	38.0127	43.4771	37.6807	36.5944	39.9407	37.1901	37.2023	48.4371	38.1964	41.1123	36.9587	31.5322	46.4732	47.5807	35.0839	40.0252	41.0198	42.2605	47.2681	48.0286	33.7319		47.2449	44.4406
			85.851	45.8352	47.059	46.4404	35.4802	38.8006	47.9283	44.7042	48.0361	50.2063	39.8241	43.5507	42.5145	40.996	37.3836	31.1351	31.2836	34.4023	36.7727	37.0995	41.3282	37.9838	37.2822	35.4902	42.8178	35.4639	36.7153	39.1221	35.368	40.3049	50.2113	40.6785	41.5993	36.1995	30.7389	44.7024	46.739	36.5855	39.6151	39.9277	40.6144	47.4008	48.1118	34.3979		45.4344	43.0479
			86.251	46.9096	46.7005	44.5817	37.6929	40.7884	46.5951	42.3617	46.254	49.8794	40.3547	44.9857	43.873	37.1518	36.6375	29.1198	28.9619	33.9863	37.5183	36.3864	39.9441	36.8113	36.1076	36.1478	45.7447	40.3253	36.2001	40.4144	34.5824	38.2195	48.4411	43.2741	42.9912	32.6946	31.5682	45.6403	43.5946	35.0581	41.8346	38.9565	40.0017	50.024	49.9631	36.1326		44.9926	43.8262
			86.651	44.4253	44.2799	42.3623	36.9917	38.1714	44.5896	40.8713	47.9387	50.6918	39.7531	43.4825	41.707	35.3233	37.6372	33.5775	32.953	33.5855	36.7387	36.6806	38.4552	34.4942	36.7663	38.0482	45.9556	39.8943	34.9942	39.6098	37.2231	37.4757	48.4531	43.3504	42.1521	33.9385	34.3443	45.7698	46.1149	36.3529	42.0504	36.014	38.7366	48.9111	49.8493	34.5765		44.1279	42.7482
			87.051	44.6508	45.543	45.2896	37.8735	39.858	50.6671	44.6209	47.7823	48.4525	39.2966	46.5057	43.0372	39.5769	36.7276	33.9782	29.5045	36.3531	37.0161	38.3922	40.1093	35.6962	38.3678	37.0776	45.8792	42.0072	37.6342	41.4508	33.9968	39.2573	48.5906	42.4819	43.4645	34.2174	37.4098	43.0904	43.5996	35.3839	41.6249	41.9093	38.4741	49.5295	46.5164	36.0743		45.7654	47.7429
			87.451	45.0601	47.0488	43.6947	39.1194	39.178	49.1533	43.494	46.9395	51.928	39.5137	46.1819	43.0059	38.1942	34.6833	33.1712	32.6498	32.6415	36.9177	36.8925	40.87	37.8998	36.884	38.9503	49.5169	39.3584	36.178	43.1859	32.5809	36.4001	45.2096	40.7071	42.4414	37.2244	34.1492	46.8095	47.1249	33.907	44.814	40.4442	37.4723	47.884	49.3514	34.5013		48.9872	45.0217
			87.851	46.4922	47.988	42.8081	36.9379	37.3865	47.1753	45.01	47.6055	48.5617	41.1426	44.1789	41.6007	40.6139	35.4285	31.864	31.5128	33.6839	37.2356	37.6552	40.1395	38.1059	37.3779	37.8451	45.6634	38.7597	38.2897	40.4501	33.5546	37.407	48.7125	41.51	42.0038	35.959	31.9676	46.1337	45.2509	35.8306	41.4581	39.7043	40.7437	48.0046	48.2566	33.8008		45.5063	45.3751
			88.251	46.2663	46.2441	43.4241	37.3995	40.5853	49.9762	43.6097	47.6722	49.3145	36.1777	43.82	41.6202	38.1143	37.4451	30.3391	29.884	33.4199	37.6546	36.8407	39.2085	37.7201	36.7178	37.0194	48.4743	38.0311	36.9666	39.9876	34.9831	34.2707	47.4776	41.143	43.4234	33.7203	31.5524	44.8868	44.3452	34.4115	44.5036	40.9927	41.1606	51.3143	47.3769	35.513		45.5537	44.0515
			88.651	47.0846	50.2266	41.0642	35.8139	38.6138	48.8243	46.7194	49.5043	50.5242	39.9652	43.6663	43.6381	41.1543	41.2157	32.7544	29.3	33.164	36.793	36.8237	39.6597	36.0693	36.7445	35.3048	46.8118	41.7096	38.7006	41.4495	37.688	40.2337	46.2648	40.2143	44.1335	36.321	31.0832	42.8395	49.9631	35.0579	42.1619	41.3814	40.1286	48.4034	48.8104	36.09		46.6694	43.5103
			89.051	46.6831	46.5098	46.0234	37.3188	41.8296	47.6638	45.7316	46.5874	48.6243	36.8289	44.2994	41.8365	38.1287	37.0063	32.0647	30.9932	35.1756	37.2944	37.2354	40.3568	37.0503	37.2587	36.437	45.9848	39.9626	38.0442	38.6034	35.4725	37.4289	47.1152	41.1382	42.1695	34.618	33.7641	41.5146	48.6384	38.1696	42.9576	43.3342	39.9109	49.3218	48.8384	34.7926		45.6094	44.2331
			89.451	45.2158	45.7482	45.1231	39.2596	40.429	45.5219	44.3479	45.4587	49.4318	38.8889	42.2475	42.2352	40.3954	40.7816	33.3587	31.0772	34.1709	36.3036	37.5578	39.4263	36.9426	37.2791	34.8816	48.6074	39.6779	38.927	38.4529	34.2866	41.8983	49.1194	40.8116	42.6453	33.1838	32.2412	44.1935	45.9789	36.2224	41.8573	40.6273	38.7163	48.8076	51.0528	35.8521		45.5495	43.8978
			89.851	44.0535	47.5428	42.8044	37.4706	41.2936	47.738	43.1218	48.3814	49.505	39.0393	44.9327	41.5975	38.323	38.618	33.5481	31.9401	37.1496	38.8338	37.8676	40.1844	35.6486	38.2973	36.2411	46.6187	40.3327	38.8744	36.8573	34.4493	37.381	47.7104	42.8171	42.5226	35.8376	34.5754	48.0323	44.6575	38.1169	38.8628	37.5431	39.7836	48.9581	50.6547	34.7986		46.1859	42.5162
			90.251	46.7696	47.6192	41.2791	36.1893	40.0828	47.2853	43.6873	49.1342	50.6647	41.7781	41.9021	43.3673	38.8078	40.507	35.0236	30.6148	33.6366	36.1874	37.262	42.3009	37.8632	36.9341	36.0358	44.3763	42.2847	39.0741	36.2214	33.7656	40.7439	46.5883	42.3839	44.3714	35.3717	32.9907	44.3186	46.8366	33.6439	41.9835	40.1544	41.7168	50.1727	47.9114	34.3285		44.6946	46.7247
			90.651	48.3147	45.7033	43.3962	34.9235	39.2532	48.6176	44.9601	47.1975	52.2618	37.4268	45.0245	43.2499	40.0225	39.1393	32.7899	32.4191	37.8903	36.8853	39.8718	41.9696	37.7317	39.5267	37.07	49.113	39.6725	39.2484	40.322	34.3609	36.24	46.6745	42.1098	44.2375	35.9062	31.2399	45.6904	47.0184	37.1868	43.5207	40.4925	40.7112	48.1667	46.2346	37.5948		41.9878	47.0628
			91.051	44.3476	48.0961	45.7347	37.5712	41.0132	46.9008	44.6834	46.7828	49.258	40.0944	43.5943	44.1791	36.4769	39.0868	35.4539	30.4919	34.802	37.5887	38.7094	42.2514	38.4965	38.5031	35.9945	46.9174	38.6606	39.4435	39.4773	32.6012	41.4525	46.5556	40.8564	47.5172	34.9223	33.7175	46.329	48.7929	35.4105	38.8378	37.3295	40.1219	48.6605	49.1703	35.6097		47.9942	45.7836
			91.451	46.8221	45.1112	42.047	35.9258	42.1496	46.3865	44.0455	47.5975	50.7657	41.0334	44.7239	45.0945	35.9479	39.7987	33.5426	30.0031	34.6294	35.8433	38.28	40.8749	38.0741	38.6326	36.7433	45.6917	38.6535	38.2919	40.1943	31.5179	38.7581	49.3049	41.4104	44.2577	33.6865	34.4591	46.0846	45.1662	35.5599	39.0646	41.6704	36.927	50.5292	50.6252	35.8434		45.5895	42.8739
			91.851	47.686	45.769	45.354	36.3107	43.4775	47.6319	42.58	46.3908	51.5306	38.7731	44.253	41.8021	38.4207	37.4691	31.4891	33.5476	34.7866	35.717	38.63	42.3151	40.4882	38.772	36.8357	44.0236	39.4578	38.3815	41.245	35.9253	38.2843	50.3169	40.9759	43.9119	36.8151	35.0931	44.0685	44.2262	35.3919	43.2959	41.3232	39.5531	50.7797	51.1625	35.7616		43.4946	43.8811
			92.253	46.0515	47.478	43.4343	39.377	39.7747	47.7058	41.0578	48.7689	53.1015	41.8715	44.8809	43.9715	37.2739	41.577	35.6634	31.8517	34.1428	35.389	38.729	43.3952	40.5951	38.8636	34.8181	44.3933	41.1097	38.5704	39.0851	29.5014	38.1089	49.9857	43.7861	41.9807	35.0668	33.4868	46.2027	46.8749	35.7121	41.504	39.5079	40.4696	48.4285	47.5638	37.33		45.8387	46.2046
			92.653	47.7002	45.3829	44.9945	40.3628	39.1398	47.1229	44.167	47.4363	51.8439	40.3989	45.4787	43.5581	37.7442	39.4089	33.6373	29.1351	36.3222	34.2575	38.9449	41.236	38.5881	38.7388	34.8799	44.7343	41.1443	37.2688	41.0508	37.416	38.059	47.5693	40.0454	43.2974	36.3267	33.5523	45.3222	46.3281	35.8947	42.4042	38.6537	40.1493	48.7446	50.2621	37.0482		44.3548	45.4791
			93.051	45.5725	46.774	45.4901	38.2279	38.567	47.343	45.2322	47.7039	51.067	40.2189	45.1764	43.7033	37.3252	39.4817	32.0939	31.3105	37.0263	39.1004	39.5246	43.8597	41.1417	39.3967	35.889	46.3208	38.7919	37.1649	40.216	35.9981	42.8884	50.5221	42.9072	44.6624	35.2741	31.2158	46.0724	46.7341	37.6396	41.3314	42.45	39.3345	46.2512	50.396	36.4452		46.2624	43.0143
			93.451	48.5248	47.9745	43.0419	38.1076	38.3271	49.9145	39.7068	48.0517	50.3854	40.2279	45.4394	43.2037	36.4689	39.5692	32.7447	33.9068	33.7611	37.6326	37.7575	41.605	38.8182	38.4608	34.8063	44.0879	40.5322	39.9201	39.618	36.4307	39.4165	48.6526	41.0549	45.2066	33.3381	35.5395	44.3446	47.9539	35.8959	40.2667	38.337	38.7201	47.8934	46.4616	35.4708		45.5285	45.6636
			93.851	46.2266	47.6139	44.0305	36.3994	36.8894	47.4504	45.151	47.6119	51.1624	40.9248	44.7635	42.73	36.6013	38.6958	31.9923	32.6682	35.3254	35.8183	38.9096	42.2392	40.4236	38.7517	39.1604	45.6487	35.6442	38.3203	41.4516	33.4239	38.6285	49.6087	41.6524	43.8114	36.7232	34.0848	42.1361	46.8482	35.4029	39.3594	39.008	39.2815	51.2917	50.3958	35.871		48.6141	47.8786
			94.251	48.0849	47.2483	42.4279	39.23	36.4221	46.4406	41.2732	48.1167	53.4534	39.8894	44.7903	45.5491	39.4545	38.9322	33.3606	32.931	33.1029	36.8605	37.2952	43.0556	39.363	37.3118	35.9781	46.1271	39.9804	39.7842	40.5557	33.531	39.0305	47.3987	40.7483	46.2263	34.2017	35.0439	44.6203	46.6137	38.0052	40.3001	37.905	39.9381	50.8977	48.6614	34.637		46.7434	46.5673
			94.651	42.3833	46.123	42.8334	39.9443	36.4799	46.1197	41.3271	47.543	49.9915	41.2087	46.052	44.2703	38.0566	38.8473	31.3045	30.1698	34.8803	35.6894	37.2206	42.4786	38.4953	37.4285	37.2642	47.1632	40.7648	39.1494	38.0473	34.2322	33.8717	47.3406	41.2953	42.5343	34.7912	35.5495	46.0015	44.1217	36.0841	41.7338	41.2975	39.3291	49.7412	46.2257	36.7694		46.1691	46.9837
			95.051	43.5854	46.29	45.0439	38.0924	40.485	48.7097	43.2418	47.6788	51.3023	42.3351	42.0592	44.5147	38.0986	36.9387	31.5948	30.5126	34.1175	38.9095	36.8608	41.278	39.352	36.8023	33.2797	45.6734	42.0208	40.871	38.6767	34.261	34.0575	50.2024	42.1604	43.0027	34.5878	35.4476	43.8985	46.0207	36.5321	42.1683	38.1387	39.6754	49.6876	48.5706	34.0963		45.4759	43.3438
			95.451	43.3245	47.6366	43.6127	38.5783	37.5133	47.6884	42.5839	49.2835	50.1146	41.6239	45.968	43.7684	36.2589	38.5838	34.4667	33.9121	37.0353	35.848	37.1089	40.3255	38.1661	37.3004	37.0515	46.1027	38.851	39.6717	39.8498	35.4423	39.9112	47.1784	41.314	42.5684	35.3528	36.9904	44.5326	47.0896	37.303	42.7097	41.1469	39.9299	46.144	50.7463	35.8109		44.6685	44.8426
			95.851	46.1636	48.2308	45.6422	38.4236	35.5924	47.9498	44.486	47.7713	50.5998	40.951	43.9716	43.8538	40.831	38.4042	32.143	33.462	36.7	38.181	38.835	43.4197	41.3751	39.0253	36.9273	46.6927	41.4697	39.4899	38.4681	36.5688	35.2096	45.8907	40.8846	47.3298	33.3868	37.7297	46.4947	49.5176	36.2579	41.3544	41.19	38.8508	50.4243	48.8076	35.9742		47.2631	44.4066
			96.251	46.5577	47.5043	42.9319	37.566	37.3463	47.5247	41.4907	47.2574	51.7816	40.6428	43.8937	43.6793	37.6768	39.8036	35.5815	32.6473	37.8891	37.3859	39.1102	41.1559	37.6406	38.7872	37.0714	47.9269	39.3717	37.1236	39.5061	33.4232	39.2208	48.2665	41.9936	44.6763	33.2973	33.394	46.3447	46.1425	38.8351	44.836	41.8207	38.0269	49.522	49.7209	34.4768		47.1652	43.9268
			96.651	47.1099	47.0008	43.5185	37.7296	38.0059	47.6407	44.8785	48.7226	50.1531	39.1496	45.5329	42.9824	38.7046	39.3838	33.0279	31.1663	35.9537	37.6777	38.117	42.723	39.429	37.9153	37.4773	45.4477	38.5939	38.2818	40.2399	36.3199	33.4376	47.9316	43.0654	43.9349	36.9764	33.4743	45.8433	46.4438	37.3007	44.9145	42.8699	41.8308	50.2389	48.9939	33.4684		45.5787	47.3755
			97.051	44.3461	48.2675	43.0396	36.7995	37.9812	48.462	43.4705	51.3786	54.5404	38.8811	48.7149	44.5513	38.4682	37.79	35.1426	30.4585	36.6209	37.4526	37.712	41.7732	38.8696	37.3416	34.678	45.3865	40.0707	39.5969	39.8714	35.96	34.7641	49.0298	43.6012	45.5856	35.8522	36.305	48.6277	43.5108	35.9748	43.2312	41.2802	37.4896	50.8545	46.9981	35.4286		44.7032	44.1433
			97.451	46.8645	47.4762	45.2981	37.1212	36.8813	46.7063	44.2391	50.3559	50.0186	35.4524	46.6705	42.2997	39.0459	38.3701	33.8139	33.5438	36.5297	36.9042	38.2255	42.1829	39.4976	37.4453	39.9678	47.1513	39.7698	39.6117	38.2205	34.3733	36.7857	49.9897	44.0676	42.6665	35.7929	33.7394	48.7693	46.5354	38.1425	42.9623	40.9379	38.4921	48.0977	49.9102	37.0031		44.7198	43.6093
			97.851	47.1102	48.2301	45.5557	37.6725	40.7736	45.2207	45.1834	48.4609	49.7829	34.7407	44.2384	43.5732	38.7921	37.2439	35.4535	31.8041	36.6054	39.8418	38.9429	41.8912	39.2815	39.1048	36.8017	48.6661	40.064	38.0393	37.113	32.7086	39.5427	47.4927	42.3143	46.1684	34.4366	33.5145	48.5961	48.1208	37.8705	40.9216	39.6874	40.5843	49.5056	52.0085	35.2471		43.904	42.8621
			98.251	45.196	48.7642	42.7294	39.1013	44.4216	49.3029	43.2161	48.1636	49.9497	33.5006	47.4717	41.8248	35.933	38.8325	35.3777	28.6767	34.8941	39.4062	37.3355	40.5598	36.7961	37.3845	35.6477	48.2157	39.6849	38.5469	37.7562	33.8123	39.2153	46.7064	44.3311	41.3787	32.9087	39.8009	46.2434	45.1565	35.7537	40.2079	42.7719	40.358	50.328	51.7224	39.2508		42.5075	46.31
			98.651	45.0948	47.243	45.0116	34.7932	40.5657	51.1715	41.2867	51.0111	50.1201	39.1168	47.0447	44.2285	37.9298	40.5021	35.9913	31.9411	32.1986	37.7909	36.6791	42.8937	39.1494	36.9258	35.9062	47.0654	41.2982	39.3266	35.5708	32.0598	40.3986	47.6403	42.5828	43.8651	35.7411	36.5255	49.0637	47.6008	35.9803	42.9685	39.4846	42.2587	49.691	47.539	36.2926		40.8016	43.7613
			99.051	48.0585	48.1161	41.267	39.2517	39.4841	49.3268	41.2744	49.3344	49.9825	36.7273	48.652	44.1307	36.0147	38.3366	36.7298	32.7594	34.88	39.2	38.1313	42.3703	39.094	38.4833	36.9144	47.0366	39.9324	38.1019	35.5438	35.9198	38.1446	46.1267	42.8816	45.0229	36.7483	33.2191	48.0376	44.9724	34.2457	39.9448	43.6647	40.4344	50.1017	49.9705	36.0624		44.2164	46.0922
			99.451	46.8013	49.5555	40.4992	37.233	40.2046	48.7323	43.6571	49.077	49.5181	33.5507	47.4219	44.6901	40.7108	38.1746	36.293	28.9706	37.3726	37.2537	38.8061	41.8001	40.1265	39.0631	35.4812	47.0761	39.9271	38.3713	36.2246	34.9848	38.7507	47.0669	43.1894	43.3639	35.0332	38.4001	50.9407	47.1571	36.9555	40.0268	41.4194	41.0513	49.7204	49.1923	35.9286		43.438	44.2376
			99.851	48.1954	49.3584	43.578	39.0256	38.3467	48.1775	44.6273	48.4962	50.3637	38.1856	50.3742	43.9129	39.6946	39.2794	35.276	28.8501	36.4321	39.0155	39.2993	47.3991	44.3946	39.3838	38.101	47.2192	42.087	37.7817	36.1197	32.8677	42.2949	47.0463	43.6008	42.1562	32.8398	33.7904	47.1852	46.2577	36.1839	41.9827	37.9662	40.4867	50.2148	47.8265	35.3215		43.8547	42.6144
			100.251	47.8202	45.7765	41.321	39.649	40.6524	47.7941	42.4547	49.2011	51.8489	38.7722	47.099	45.1264	37.7817	42.3738	36.3998	30.4063	34.2447	38.428	38.6606	44.0646	41.8218	38.5737	38.6034	46.3692	41.8563	35.6951	37.2299	33.6976	35.8901	49.9691	42.2645	42.934	36.2645	35.4045	43.9368	46.0265	37.3407	38.4239	41.8066	37.7501	50.8108	49.0261	35.3324		42.7329	43.8183
			100.651	46.7044	46.0717	43.0035	39.1272	41.8051	47.9079	44.398	49.7556	50.8026	37.9899	48.5691	43.4552	35.4222	38.0893	33.9592	30.9963	34.6458	39.1323	39.1545	42.3602	39.9955	39.9283	36.4209	49.484	40.3345	38.2915	37.3264	34.407	35.3726	47.2473	42.3561	44.5857	36.493	35.9326	50.208	47.6717	38.7905	42.0744	41.4109	39.9055	50.0856	53.7773	34.8986		42.1113	42.7412
			101.051	48.6445	48.3785	42.4608	36.8542	41.6853	50.9003	42.0215	48.1751	51.4069	40.393	45.602	43.8632	39.3907	39.8116	35.394	29.7261	36.2372	39.0004	41.0593	43.1797	39.5878	41.1126	36.4139	47.4271	43.5234	35.0254	37.9711	37.0151	39.0998	46.4835	42.06	44.3209	36.2278	32.6058	46.4763	45.1586	39.086	43.701	43.5367	42.3701	50.4503	51.4382	35.7965		45.1928	41.89
			101.451	45.935	47.4712	39.2252	37.7926	41.3333	47.6043	40.7079	46.9946	50.3974	41.2353	47.6873	42.5238	39.6298	39.4265	34.8562	32.898	35.6779	40.7555	39.5169	41.9282	39.7563	39.9439	37.8608	46.2157	41.2018	39.5571	37.7505	33.079	37.577	47.3594	41.4919	43.1301	35.8324	35.3041	45.1254	48.0856	36.9799	40.9676	42.6687	42.1183	50.4739	47.9902	34.3017		43.6241	45.0937
			101.853	42.544	48.7055	43.5836	36.5986	41.1521	51.1898	42.5692	48.2455	51.851	41.5568	45.4657	42.7966	38.3964	41.219	34.8271	29.483	37.648	39.51	40.6223	40.5995	37.0327	41.0387	34.3682	49.8465	37.1587	40.0372	36.9442	32.7756	38.715	47.5881	43.8994	42.1229	33.5295	34.9945	45.3935	48.1701	39.1437	40.3507	43.1847	42.7365	50.6695	49.2572	33.8353		42.3316	44.394
			102.253	48.2235	47.0626	42.1584	39.9762	39.1022	47.5224	45.3826	47.466	49.8933	41.9817	47.8802	43.5942	37.4153	39.541	36.5915	32.5668	36.2434	37.4393	38.4625	41.7848	36.2592	38.9296	36.3083	48.0968	40.8575	38.9414	38.0054	34.6732	37.7741	49.6875	43.2586	44.6135	34.6918	36.9217	47.3382	45.6158	36.1588	42.2855	45.0654	41.0107	48.9325	46.5542	35.8595		44.7567	44.7418
			102.653	45.7966	48.8657	47.1694	40.7079	41.3923	46.9562	43.2558	47.9886	51.9119	41.4582	46.7298	45.6223	41.2687	41.7615	38.4209	31.815	35.6907	41.5965	39.5332	41.5798	37.6265	39.7191	37.9751	48.3373	41.3132	39.1807	35.6187	32.5599	41.174	46.6149	43.9161	43.04	36.9474	38.5825	44.6646	48.7383	39.5707	42.495	42.3701	40.387	51.1035	52.7106	37.9786		46.1087	43.8608
			103.053	45.0743	50.7156	43.2101	38.779	40.2555	46.9936	43.3557	48.5002	52.8449	41.0706	46.9213	44.1723	37.9338	40.4456	36.5853	31.5738	37.5116	40.4392	40.5973	42.1102	38.1649	40.7072	37.8149	46.2704	42.374	36.026	37.6242	32.1944	41.5669	46.6705	40.8755	43.5102	35.8006	37.2084	46.0496	45.2498	38.9	42.2662	40.7104	39.4167	52.3281	49.7076	33.9313		46.1722	45.574
			103.453	46.5205	48.4554	41.2932	37.2896	37.8065	51.048	41.8089	47.2948	47.4381	38.8616	47.7062	46.2705	39.0024	44.2893	35.4818	33.2937	37.135	37.4492	40.2262	41.946	37.9155	40.1895	37.0952	46.2677	40.9022	39.5138	37.1727	35.569	38.3936	46.9508	42.2881	46.7448	33.7568	36.6528	46.5564	50.299	37.2872	43.4453	41.9876	42.0667	52.2833	51.5295	35.4766		43.1296	44.0354
			103.853	45.1628	48.8583	44.5358	37.6761	41.6232	50.791	43.3096	49.1479	50.1945	39.5385	44.6578	42.8003	35.856	40.2858	37.3797	32.0006	33.9747	39.6066	38.3948	42.4333	41.0129	38.6331	34.7785	47.8188	40.6788	38.1088	34.629	36.5849	36.0397	47.7049	43.6451	44.1047	34.6206	36.7359	45.653	47.2437	38.0473	42.1658	41.6483	41.5586	50.8983	49.7951	36.3794		45.7291	45.8609
			104.253	47.3324	47.5409	41.2778	37.9361	40.3141	50.3576	44.7302	49.5676	51.6192	43.4605	47.7944	44.4436	39.1842	42.6622	35.8874	28.8615	37.8117	35.9062	39.7003	43.6522	39.9923	39.7144	33.5447	46.7154	42.419	38.1237	37.1858	32.806	38.784	47.4404	45.703	43.6814	34.8208	37.5688	48.1455	46.4047	36.2326	42.945	39.8177	40.517	49.953	49.8916	38.2178		45.6508	46.2718
			104.653	45.1083	49.7174	38.8213	37.8439	41.4061	51.0228	41.7993	47.8582	49.1092	41.5493	50.2069	44.8569	38.0257	42.7121	35.2918	32.6325	36.1621	40.3577	40.5146	44.0275	40.5412	40.191	38.9305	45.9545	39.4288	36.0484	35.7364	38.1724	37.2541	48.402	43.7253	43.9319	36.9478	40.1374	42.1035	47.2073	36.4081	41.7837	38.34	39.4922	53.4166	50.6557	35.0327		44.8746	44.526
			105.053	45.1372	47.9694	42.0241	39.7224	41.575	52.7981	43.645	48.4801	48.8923	41.4318	46.8361	43.9753	38.6764	42.8263	37.4846	32.3694	36.9549	40.2443	40.1689	44.1816	42.0034	39.8048	39.217	47.9378	38.6719	35.4631	39.1827	37.4972	39.8228	45.4278	41.0433	44.2751	38.1569	33.2958	47.9135	49.1409	37.7935	46.1238	43.5058	40.295	52.2861	50.4217	33.3237		43.9403	44.0164
			105.453	41.5516	49.7749	45.3246	38.5627	40.4084	52.9465	42.6416	48.2023	52.4424	42.628	49.3568	42.7898	39.5977	39.7285	34.6589	32.5617	36.3347	38.591	38.6493	42.1883	39.1015	38.6867	37.1708	46.3638	39.869	37.5147	37.6473	33.2837	34.4444	47.1273	42.3037	44.1282	33.0639	34.6546	47.7429	47.7092	38.9061	45.6023	39.8736	40.5703	50.8318	51.0557	34.4889		45.0642	44.6994
			105.853	46.4276	49.3878	41.1513	39.1711	42.6428	47.8963	45.2051	48.2135	51.6987	42.5693	47.5346	42.2887	40.4704	41.9498	34.0096	30.9514	38.3439	39.4753	39.3352	43.792	39.402	39.412	38.9409	48.9877	38.9595	37.539	40.4706	32.85	37.6917	47.8714	40.9536	47.1711	36.5742	35.3071	43.1835	45.6829	35.1094	41.7874	42.2409	40.9315	49.9115	50.1218	34.5279		43.8566	45.7556
			106.253	44.8915	48.9491	43.2281	39.5235	41.506	50.4939	43.7365	46.8876	48.625	40.626	47.4883	44.5555	39.3974	41.8823	36.4146	31.5757	36.0181	38.7888	39.9217	44.0924	39.3488	40.2037	35.7664	45.3189	41.5562	37.6476	38.2527	35.3696	34.4731	45.3014	40.4288	46.7159	34.0772	37.3935	43.5335	49.5727	37.5206	42.437	43.2247	38.8425	53.2116	52.3182	35.7535		45.6692	44.4636
			106.653	48.7633	49.2438	42.7327	37.7154	41.5053	51.2062	44.0399	47.845	49.7843	41.796	49.926	45.5084	39.446	43.7746	35.0415	31.4111	34.6638	39.2861	39.0986	42.8876	40.3531	38.7518	36.1157	50.0408	42.1949	37.9618	40.2683	35.126	39.6677	47.014	41.915	43.4516	35.1016	36.6898	46.3305	47.1244	38.6054	42.2444	42.9204	42.0536	53.2198	50.9096	32.4437		46.4909	45.382
			107.053	46.3599	50.1601	43.8209	38.4017	40.396	48.854	48.4206	48.4846	51.5303	42.8657	49.083	44.7374	40.7756	38.8384	36.5942	36.7837	36.5457	38.2921	38.5879	44.6088	39.2778	38.4797	38.1774	51.3213	42.7137	40.0088	39.371	34.6145	37.1313	47.25	44.311	42.6749	35.0812	36.7239	44.4645	46.1495	38.4018	47.2494	41.7757	42.1817	51.9313	53.7475	34.2546		46.1156	42.9627
			107.453	48.4605	47.1761	39.8085	37.2378	41.2518	47.2625	45.5746	49.1629	49.2982	43.9155	49.1766	43.6384	39.911	39.6752	34.2909	30.6393	36.8177	38.4234	39.2714	41.873	38.2694	39.1847	35.6763	47.4188	41.3334	37.6292	41.5193	35.1451	38.2088	48.3466	44.9043	44.192	35.0244	36.565	47.0033	48.4456	37.5476	45.0478	39.8674	40.85	52.2944	49.6856	32.3288		46.3101	47.2228
			107.853	46.9423	48.8201	43.1466	35.0215	39.7941	48.7323	46.6232	49.4123	50.8926	43.2572	47.1769	43.3614	40.1151	41.2745	35.6826	33.3343	36.5236	40.8581	41.6461	44.0923	40.1936	41.2755	36.8603	49.5207	39.4805	38.1636	36.7022	35.6668	37.8988	46.2746	41.8854	42.473	32.4618	33.1395	49.8965	49.0056	35.5181	45.1297	40.0157	42.2505	50.1398	51.5326	35.6733		44.2889	48.5068
			108.253	47.3396	49.7054	43.7298	38.5601	41.3171	48.2097	45.5309	48.0622	52.2159	41.8775	45.6073	42.8869	40.2494	42.2691	35.4566	35.5404	36.282	41.6651	39.9308	42.784	39.1928	39.3551	37.4669	50.9866	42.0904	39.0708	37.6873	32.4119	37.5913	47.4196	44.6087	46.3072	37.2274	36.5562	45.6662	49.4806	37.7765	44.7668	40.7979	41.4283	50.6286	50.8239	36.1082		47.9695	43.9053
			108.653	48.6133	51.0162	41.3594	36.6815	41.4442	47.4427	47.3267	48.9677	50.1315	42.4848	44.4603	43.6179	39.7613	38.9237	34.5798	33.6446	34.687	39.1884	38.7384	40.9807	36.942	38.6235	39.7795	49.0886	41.4524	36.9655	41.5491	33.882	35.4532	47.366	43.3904	46.0186	33.8693	40.0339	46.9948	48.3119	38.4807	43.8749	42.1027	39.7634	51.0977	51.2005	35.8749		46.8509	42.4816
			109.053	48.6819	48.3879	41.8298	41.4912	41.3775	48.3693	46.2487	48.8004	53.4792	42.1408	45.071	43.7668	42.7882	40.4624	36.5218	31.8138	37.5562	37.1209	39.5535	43.9854	41.7136	39.5629	36.0281	48.6849	41.1747	38.9858	39.2802	33.6154	38.1774	46.0751	43.035	40.2882	35.6338	36.8365	50.0854	46.9442	38.7705	43.8953	40.8595	41.8069	48.64	51.6098	33.8571		47.9701	43.7512
			109.453	48.2851	46.8698	41.6929	40.4635	42.7289	49.0283	47.114	48.8911	52.6991	41.1455	47.6774	42.091	42.6143	38.8515	35.8336	30.9853	38.3562	42.3014	40.1255	45.1131	40.1561	39.7655	37.9885	50.9622	42.4953	39.2067	38.8179	32.6249	38.6994	45.8291	41.5983	45.8587	36.0794	37.7762	48.5474	49.6508	37.467	46.7667	43.0965	41.4264	48.0461	50.6631	34.7904		44.4599	41.6184
			109.853	44.8846	49.2492	43.4449	39.104	40.8547	50.7211	45.9865	49.8462	53.9121	40.3447	48.0093	44.6986	42.0107	41.0153	36.4811	30.534	38.5101	39.8335	39.7206	42.352	39.6541	39.2877	35.1774	48.234	41.0013	40.3639	38.8003	35.6184	35.3805	47.9991	42.5579	44.5804	35.8265	34.924	47.9606	48.9531	39.2876	45.0905	42.408	40.7567	49.146	48.1612	34.7691		46.8732	45.2876
			110.253	49.1834	47.7947	38.863	37.8385	42.8708	48.9038	43.5186	48.1356	51.1798	40.2496	48.3791	43.3313	41.2141	40.4555	33.8273	33.1302	38.4598	41.612	39.1932	43.0262	39.6973	39.278	36.7434	50.1777	40.0484	38.9853	39.2274	36.3345	35.8868	45.6997	41.142	44.3717	36.1048	35.6049	45.7611	49.4001	38.2445	43.8556	45.3118	42.4225	50.0824	47.6272	32.2761		47.2939	42.6699
			110.651	48.2647	48.7487	45.2448	37.3429	40.1958	45.9951	45.8051	47.4775	52.5925	42.8932	44.9147	43.3174	39.902	40.0998	38.048	31.9681	39.443	40.3719	40.5592	45.5133	42.3412	40.495	38.5141	47.3884	39.0351	40.8408	40.0093	33.8899	36.8123	46.5433	41.7054	42.4701	35.166	36.5382	48.3701	49.571	37.127	46.5338	42.0898	43.1192	49.4336	49.331	33.0217		45.7331	44.5946
			111.051	44.7236	51.5947	41.3738	35.6205	40.0786	48.9946	44.005	50.1096	52.1431	42.1887	46.0581	44.4597	43.371	42.5372	37.6178	31.4929	38.457	36.7938	40.2321	44.0292	39.9119	39.9641	38.5458	48.0059	40.385	38.2937	38.9449	35.776	41.9639	47.9614	42.6192	43.5072	36.306	34.8561	50.1457	48.2061	37.9973	44.5885	42.8284	41.7096	47.7462	49.0889	36.839		45.2902	43.2885
			111.451	46.122	49.9857	43.482	36.5562	37.8028	48.6956	46.8933	47.3531	51.0533	43.6777	49.4603	44.7799	38.5431	42.9213	36.305	31.6646	37.8749	38.423	39.7788	44.1894	39.8447	39.5803	38.4149	47.4165	39.4774	39.2056	37.7619	33.7841	33.5692	48.5875	44.4412	45.8748	36.0374	39.0788	47.4162	44.0915	38.9455	46.2257	42.7042	42.6252	49.6002	50.241	35.6633		47.1467	46.5314
			111.851	48.6467	46.9584	40.5595	37.0939	42.6473	51.0883	46.2909	48.551	52.7537	42.2811	47.3554	44.1692	40.7613	41.3959	35.0833	32.3929	36.7877	37.2061	39.8294	43.5448	39.3609	39.84	37.4535	47.9098	41.2649	38.6186	43.012	34.6463	37.0328	45.3822	44.2835	46.9683	35.5539	35.0575	44.9354	45.3768	39.0963	46.333	42.3681	40.1009	50.0529	49.5098	33.4027		45.1281	45.2991
			112.253	46.8195	49.6443	41.2533	39.3165	41.6433	47.8245	43.5113	49.2788	51.2644	41.8543	47.9299	44.0813	40.3864	39.0695	36.7711	30.0753	36.7056	38.566	39.9058	42.3308	39.7304	39.4329	37.2324	48.2315	40.3693	37.587	40.054	34.3248	39.3769	47.1587	41.452	43.0469	34.7723	37.4618	46.735	50.4233	38.4156	45.9478	42.5009	43.0793	50.7276	50.2422	34.0972		48.0907	48.2812
			112.653	47.8207	49.7967	39.7639	36.2784	42.4064	48.2179	44.0024	46.9603	51.0259	40.9404	46.5342	44.1827	42.0747	41.049	35.8207	31.7891	33.8858	38.6891	37.7932	43.7196	39.4497	37.979	38.2461	49.599	39.2767	37.4044	40.1334	33.0335	39.394	46.8663	43.6627	42.7487	34.8656	36.9054	47.6899	47.203	39.4748	46.7031	42.3471	43.0282	50.3798	51.5405	34.6735		47.4172	45.7722
			113.053	47.1604	49.3989	42.974	35.9121	43.1048	50.3878	46.8573	46.3409	52.7641	41.2976	48.4916	44.1316	41.7425	40.2006	37.3231	33.5807	37.0235	38.4244	39.3356	43.7501	38.7605	38.8514	39.0614	46.7132	40.8794	39.0544	40.7372	36.5	40.8276	45.6715	44.0102	41.6362	35.4483	34.7111	48.1832	48.5994	39.3934	43.0625	44.0404	42.3762	51.6406	50.5364	34.3168		48.6084	46.1704
			113.453	46.0271	50.5649	43.7907	39.0121	40.9368	49.7061	44.0248	47.3366	52.1698	42.3089	49.0621	43.2378	40.0882	39.8863	34.8557	30.2923	39.3619	36.0827	39.0482	43.7748	39.3976	39.0869	37.6841	47.5111	37.4933	39.7746	43.7319	33.8829	32.4422	47.7819	42.8472	42.3313	38.4954	36.6657	47.88	47.999	38.8629	42.0871	42.2536	43.2365	50.3746	50.8029	35.81		48.2155	45.1154
			113.853	48.3891	48.3379	40.6106	36.8447	42.5641	47.5466	43.0676	46.6564	51.36	42.9517	47.3186	41.9657	39.4225	39.2686	38.903	32.0051	36.6048	36.3648	39.1223	43.3636	40.798	38.7171	39.1439	45.8053	37.7601	42.7517	41.011	36.2288	36.0862	47.7515	43.0715	42.8748	34.4429	35.5144	49.4622	49.2299	39.1129	42.1588	39.012	43.1378	53.2785	48.5389	34.5345		48.0946	46.1189
			114.253	47.4753	49.0511	43.939	39.8352	43.0653	48.8488	44.8128	47.9845	50.1232	43.1328	46.1229	45.6988	40.1695	37.073	35.7808	35.0531	35.3181	39.1736	38.8165	44.5642	40.5795	39.2784	36.9729	48.0067	39.8426	40.5296	40.3882	34.9271	39.7575	46.3123	41.6091	46.1837	35.7969	35.9127	45.2061	50.9715	36.8029	45.1504	42.2483	42.6169	51.1663	51.0347	32.8812		46.7631	45.941
			114.653	46.6441	50.1285	40.6671	37.4973	40.8362	49.7615	45.9628	48.2503	51.1295	42.353	47.811	44.6176	40.4264	36.3878	36.2239	31.823	35.4182	39.5682	38.7928	44.5508	39.1972	38.9621	38.4287	47.2962	39.3182	37.4884	39.9417	36.6193	35.1779	46.9474	42.6277	41.7602	35.4342	35.9594	50.7376	49.7017	39.622	43.5921	42.4718	40.586	50.3015	51.4	33.7817		46.2961	46.357
			115.053	47.5989	48.7914	42.7609	37.5998	43.8012	48.1708	47.4764	48.1315	51.4146	42.4669	47.9119	46.0457	39.832	41.1514	35.4063	32.1876	35.6047	40.4393	38.3839	43.952	40.925	38.1365	40.2219	49.1998	41.7915	38.9051	42.4802	32.2278	38.8786	46.8979	41.9718	46.9404	34.9192	39.1575	48.425	48.491	39.3761	46.4991	39.12	41.896	51.8975	52.4856	34.4757		46.3877	45.6404
			115.453	47.3927	52.8445	43.5168	37.0468	41.7685	49.9187	44.4576	49.1462	51.1629	44.3657	45.7739	47.1667	39.8061	40.5497	37.7594	31.0876	38.3686	38.9642	41.2427	42.382	40.315	40.9052	41.8161	47.9024	39.2758	39.4747	42.0256	38.2457	38.7773	49.4282	43.7703	45.4965	35.285	39.7562	47.1129	48.763	40.193	45.6984	40.3716	43.2147	50.8725	51.4402	38.3633		47.0167	43.6016
			115.853	47.8814	50.8995	46.2526	39.5019	40.3005	51.697	44.9741	49.2711	50.0046	40.9133	46.1861	46.4958	41.1701	42.3226	36.6088	35.737	36.5013	39.3046	39.9856	44.0646	41.1526	39.6145	37.8499	49.2169	42.3799	39.6765	42.8708	34.5307	36.3683	48.2464	42.4892	44.5947	36.0129	41.5484	46.0936	48.6347	39.6095	45.6706	41.7812	44.2172	50.2644	50.8815	34.8366		45.5243	44.5311
			116.253	47.5574	49.3908	48.9183	38.3868	43.3062	48.1736	46.8184	48.9825	51.9277	41.659	47.6143	45.6402	40.2136	42.9093	37.791	32.0228	40.2732	42.2383	39.7454	45.1455	41.0385	39.7369	37.4684	47.3762	41.2373	42.551	43.1599	34.3251	36.9884	47.5916	40.0779	44.6348	35.9007	37.7518	47.1783	51.3228	37.5585	47.7591	39.1018	43.5503	52.3213	48.799	36.285		48.6777	44.4867
			116.653	46.4938	49.8985	46.505	37.6939	43.0187	49.1001	44.9881	49.3309	47.51	41.7585	47.5034	45.5852	39.077	41.3541	34.4079	29.4579	36.341	40.4544	40.5198	45.8134	41.6242	39.7134	35.3271	49.4273	39.721	41.3079	41.8118	36.7455	36.8444	48.4332	45.7755	44.5259	36.0717	36.079	49.6533	47.7998	40.3146	46.8104	40.8153	43.5269	47.379	52.1658	38.3053		47.727	45.1496
			117.053	45.8504	51.3777	41.9226	38.1505	39.4701	49.9535	47.1309	49.7691	51.3426	42.1792	44.9136	45.4287	41.9769	43.2916	38.012	28.4188	36.9596	42.982	40.2247	42.6652	39.3594	40.2834	39.2836	47.7146	38.3082	41.196	42.0015	34.9365	37.0336	46.6258	44.7906	44.5899	37.3256	34.648	46.5294	48.698	38.5574	47.0641	42.0888	42.5142	47.9134	50.5855	36.3974		47.5162	44.9244
			117.453	48.0493	49.8629	48.7025	37.8404	39.2828	50.0383	48.2675	48.6909	48.6247	41.4539	44.4174	46.6682	40.7117	42.6286	37.2987	31.0177	38.2379	40.3661	40.5289	44.4748	40.6112	40.2343	41.6996	46.6563	39.8633	39.5227	41.6432	33.9207	35.2895	46.7143	42.4306	42.6654	34.5994	32.5717	49.8302	49.5649	38.0858	44.5779	38.9472	44.011	50.4944	51.2437	37.7536		46.9428	46.4433
			117.853	46.2644	49.178	45.4418	36.6623	40.5403	47.7443	45.8994	47.7966	54.8084	42.8278	46.2245	46.4506	41.4703	38.7248	38.1085	28.5372	38.6904	40.1209	40.1714	46.4614	41.1546	40.3873	40.0541	49.5738	41.2895	39.4988	44.2454	35.1952	34.8229	47.8582	44.6897	45.9374	36.2682	38.8088	45.706	47.5384	37.822	46.5711	40.512	40.8066	51.5121	50.3894	37.3328		45.0288	46.8298
			118.253	47.9576	52.6381	43.4937	38.9513	37.4851	49.9187	46.8526	50.3348	49.8802	40.805	45.9157	44.6573	43.601	41.0512	38.4058	30.6751	34.7704	39.8679	39.7416	43.3108	39.0274	39.6716	39.3174	48.1638	39.1477	39.9009	41.6939	34.4558	38.0767	49.0968	45.9127	43.6046	36.355	38.6932	51.1045	49.4061	38.6691	48.5873	42.7022	42.878	47.6655	49.2355	35.4772		45.9284	45.7676
			118.653	46.6551	49.3962	43.3326	35.2951	46.3374	48.2769	46.9916	48.9392	53.6857	40.0641	44.4179	44.6765	41.2204	39.9666	36.3307	32.6761	38.15	39.4129	39.9027	44.0881	40.0109	40.1017	39.5655	45.7238	44.0505	37.3151	42.0026	35.0967	40.7807	48.2143	41.9392	42.2881	35.6515	34.6671	51.4344	48.4731	38.3837	47.3715	44.1981	43.2372	50.4384	48.5745	36.393		46.383	47.7922
			119.053	48.6468	50.5458	44.98	38.4441	42.6718	45.9251	45.6271	49.8167	52.1657	41.3402	43.7325	46.5244	42.5192	40.6096	35.2457	29.7927	36.5669	41.6364	39.3296	43.3416	40.1319	39.1654	36.0793	46.9157	38.1101	39.782	41.1513	31.2903	39.0067	45.2915	41.7906	42.6019	36.2124	34.7989	50.8135	49.074	39.7157	49.5277	42.8949	44.4396	50.2544	50.8232	34.1263		47.5558	46.4703
			119.453	45.8836	46.1749	44.1261	38.396	42.3793	48.7071	45.9862	48.1335	53.6363	39.4356	47.1159	45.1819	40.1522	40.4034	33.8017	34.649	38.177	39.3366	41.5592	46.676	41.8402	41.6749	41.0209	45.7505	42.1806	39.1081	39.8725	31.2525	39.7515	46.2017	42.2912	42.1875	37.4647	35.8475	48.6503	50.1637	40.8492	49.7552	43.7284	42.3223	49.0916	50.7077	35.8208		44.7305	44.6066
			119.853	48.8041	50.5264	44.8277	39.8196	40.2913	44.9466	47.7232	50.4789	53.3041	41.5744	44.9531	45.246	43.0412	40.4475	37.8658	33.987	37.6726	39.1454	39.3829	45.5444	42.7168	39.1068	38.1954	46.9315	37.2117	40.1238	40.3806	36.0861	42.3414	47.5971	43.2554	44.39	36.5107	37.7115	51.0744	50.9372	40.5268	47.7552	43.4374	43.5667	50.5506	49.2213	37.5747		47.1559	47.6874
			120.253	46.2484	51.3533	45.3343	38.1889	40.7441	49.0447	46.5913	50.8907	52.4159	44.171	47.5421	47.4452	42.0541	41.367	34.6722	30.1041	37.2591	42.4092	40.2929	44.2697	38.8136	40.5291	39.2336	47.7351	39.8571	42.1205	39.7735	36.1713	34.4026	48.7243	44.6787	45.0663	33.828	40.7095	49.4458	49.4608	39.9728	46.5418	40.4776	42.9739	48.8216	53.1203	36.7041		47.877	48.253
			120.653	46.998	49.6068	43.083	38.9357	41.3682	46.9662	42.4333	48.7051	52.0609	43.2009	48.4219	45.7461	42.7555	40.298	36.3838	31.0718	37.4403	42.5996	41.4587	44.3558	39.867	41.0582	39.2611	45.8386	37.9357	40.4428	39.5921	38.3544	36.868	47.7747	42.5242	44.8608	36.3488	38.0393	50.6096	51.0136	41.0204	46.6647	40.6019	40.817	51.4111	52.7906	37.2695		48.3839	48.2376
			121.053	48.2245	51.4468	45.7869	36.8563	43.5545	47.1553	44.2189	49.4896	51.1028	44.6187	47.707	44.7175	44.6332	42.5512	37.503	30.9911	36.3976	39.6461	39.6924	43.7162	40.4676	39.0307	36.5105	45.9764	39.6953	39.7708	40.1598	36.8375	38.3862	48.09	40.6581	44.2682	38.5173	34.9336	47.3881	50.8664	40.251	45.4622	43.6257	43.0229	51.1549	52.2619	36.1705		47.3493	46.5962
			121.453	46.6711	50.9788	44.4318	38.2224	45.0628	49.8382	44.5873	50.9197	51.7692	42.1558	43.6561	46.9034	43.6239	39.9566	36.7445	32.8756	36.6387	39.0866	40.6939	46.3325	42.2891	40.496	39.0081	47.0019	41.0728	40.1429	39.419	36.0354	37.5598	46.3507	40.8836	45.7175	34.9142	38.6318	51.3646	47.8799	39.9802	46.2596	40.9432	42.4879	47.8559	50.216	34.0847		47.8981	46.1249
			121.853	48.6102	52.0056	44.5439	40.141	36.9115	45.0747	46.1584	48.7454	50.267	43.3887	46.6123	47.3705	44.7088	44.9326	38.1122	33.003	38.0551	41.4796	40.9101	44.8969	40.7821	41.0034	40.1343	45.0787	39.2077	41.7964	41.2782	34.6443	36.858	46.37	40.5847	47.4483	37.0197	34.1983	50.7221	50.8371	38.8019	47.4314	41.1005	41.6813	53.1113	53.2274	37.5322		47.6466	48.244
			122.253	46.2336	48.9979	43.706	40.3007	40.2464	48.0202	46.1332	50.2165	51.7623	42.4514	47.6415	45.8828	43.9508	43.0308	36.0212	29.1322	35.62	42.0156	40.6863	45.2142	41.8979	40.3746	40.748	43.6378	42.0435	38.8184	40.283	34.9368	35.4817	45.5372	42.5067	44.9395	37.2388	37.5805	48.6988	50.573	39.7654	48.6337	44.4156	42.6966	54.0791	51.0516	37.0844		46.1062	44.5052
			122.653	47.1084	47.9384	44.9601	40.3075	46.2129	48.782	47.7021	49.0747	54.2376	43.4183	48.571	47.4333	40.4891	41.9907	37.7141	30.5248	38.3364	40.6475	40.4201	42.1025	38.3136	40.4533	40.221	46.1507	38.7477	38.9052	44.3567	36.801	38.679	47.4549	43.5555	44.0792	40.1817	37.258	52.5424	50.2953	41.2907	44.7785	41.842	40.6666	53.0211	50.9496	35.7273		46.921	44.9581
			123.053	48.2442	49.7127	47.1674	37.357	44.9151	48.2084	46.1688	50.9529	49.036	44.2228	47.237	45.8642	45.9207	39.9643	36.4929	35.0694	35.5873	42.4334	40.5264	47.2269	44.787	40.2254	35.787	47.1726	38.5724	40.5414	41.0061	34.253	39.2545	47.265	43.4009	45.0719	35.0783	34.9167	50.1045	49.2442	41.1409	46.4672	41.5474	42.5004	55.6451	51.8619	36.4755		47.9188	45.4195
			123.453	47.8561	50.8341	43.7888	41.6444	42.5701	44.68	47.5111	51.3059	49.4865	41.4702	46.8973	49.7435	42.2258	41.5319	38.8301	33.5258	36.9098	39.8676	40.3703	44.0279	39.6319	39.9736	37.9316	45.1897	38.9706	39.5231	43.4429	34.3078	41.6526	46.4247	42.8412	44.6514	37.8495	38.9488	51.137	47.9892	40.7672	48.1318	39.4899	41.2843	50.2594	49.2381	35.096		48.0165	50.0206
			123.853	48.9381	50.9627	43.4493	38.8883	41.921	49.5234	46.0222	49.8497	51.5945	43.7844	43.2834	47.9366	39.8061	43.0611	39.3405	35.4662	38.2669	42.338	40.7675	44.725	41.521	40.975	42.5972	43.5089	41.5675	41.2747	42.8204	32.4436	38.4334	47.8692	44.0223	43.4294	35.0318	36.1702	55.9112	50.1454	41.4393	48.6734	41.1883	42.2477	50.4172	46.0957	36.4774		49.2887	46.9376
			124.253	44.4337	49.3515	44.0195	39.402	45.647	48.2881	47.4596	50.7233	50.8734	42.0359	45.2794	47.6783	41.1483	42.6177	35.6702	33.3415	38.9421	39.2708	40.4841	45.9697	43.4526	40.9259	37.8873	46.0148	39.5647	41.9502	42.632	33.3522	42.3515	48.4468	40.3654	42.4718	36.5841	34.7111	52.7187	53.1444	39.863	48.4942	39.8723	41.2896	52.1593	50.5615	37.3392		49.7056	44.2669
			124.653	44.6305	49.4606	43.3015	36.8984	43.8305	44.4887	45.8182	49.4936	50.1159	44.7606	47.4913	45.558	43.4813	40.5525	37.9816	32.5575	38.4145	36.2374	40.9066	43.5438	41.8696	40.9511	37.7658	46.6755	38.1819	40.9681	39.1181	30.8295	37.8762	50.0735	43.2413	46.5278	36.3492	39.4487	51.6541	51.6126	38.5844	47.6857	38.6492	42.6589	49.1484	51.23	37.0866		49.0342	46.6016
			125.053	46.8999	52.2998	42.9107	35.9402	44.1369	46.031	44.8985	49.1273	50.0692	43.1531	47.82	48.438	40.4613	41.2418	35.5221	32.0023	37.6779	39.7082	41.9594	45.4068	43.3832	41.8264	38.0085	46.1451	36.8065	40.536	38.0239	32.642	41.084	46.3567	41.5293	46.3972	35.9037	40.6865	53.1418	51.067	39.4979	47.2584	42.6544	42.0505	52.184	51.6547	36.4426		51.1364	47.9254
			125.453	46.9876	51.5022	43.9336	39.1711	40.5144	45.6802	46.4901	50.1937	51.8065	43.12	48.4297	48.1569	43.4071	42.0005	39.5448	31.6526	38.934	41.4957	40.66	46.116	43.3634	40.9919	38.8331	46.9743	38.9888	41.9308	39.4903	34.1314	41.7732	48.3376	40.2937	45.5467	36.5301	38.2645	52.0924	50.1601	40.6771	46.6687	41.4005	42.0568	49.2833	50.95	35.3529		50.4952	45.8317
			125.853	48.07	50.2287	44.1661	36.702	42.0708	47.2574	46.574	49.3905	52.9341	44.7773	46.7215	46.8966	44.9547	43.1917	37.6917	33.3302	38.1924	42.1261	40.0471	43.2324	40.8694	39.5758	38.7286	45.4769	39.9685	40.2875	39.2526	34.8568	33.5647	47.3939	42.577	44.8005	39.1693	36.3242	51.4351	52.1991	39.5485	44.8748	39.8147	41.4603	50.1556	51.9647	34.1603		50.3021	43.2649
			126.253	48.6092	50.3969	45.3406	39.3937	41.0387	43.9573	43.6366	51.5611	52.2875	42.3542	45.7517	47.2878	43.6078	43.9361	35.2802	30.061	37.1781	38.3821	39.7344	46.2711	43.4163	39.3013	40.3108	47.7688	38.6885	39.6723	39.7193	36.0954	34.9866	48.6514	44.2963	43.8827	39.1937	38.7806	50.8043	55.738	40.2136	48.1661	41.5622	42.3408	47.4827	51.6866	36.9165		50.5926	48.1177
			126.653	46.9195	51.3603	45.2084	39.648	44.376	47.0206	44.4361	50.3268	50.547	44.1403	48.9125	47.1397	40.2305	41.1217	35.6049	32.5137	38.0693	38.1732	41.7163	44.4579	40.7842	41.7507	38.8	47.8023	38.5588	39.3224	41.7358	35.15	39.9806	49.4292	43.4796	46.1992	36.3516	38.7338	53.4428	52.3131	40.4504	48.5512	39.0083	40.1586	51.0001	49.6151	36.0083		51.7332	45.2522
			127.053	47.1686	50.9097	45.0956	41.9517	40.2287	46.7118	45.882	50.3127	51.3795	41.8391	48.1193	48.7224	41.0511	44.4701	39.5096	33.9896	35.8624	38.7905	39.5554	45.453	41.3719	39.3706	40.3846	48.7778	39.8556	40.4105	40.6332	34.663	34.1475	48.5668	43.0466	48.1911	37.5943	38.5918	50.9049	53.2506	41.7516	48.1138	40.7917	42.3545	51.2717	49.9395	34.4923		50.1208	43.7273
			127.453	47.5044	50.2682	43.5946	38.8154	46.4131	45.1605	48.1174	52.0701	52.1545	44.0767	46.9776	47.2814	39.8548	44.3404	36.0277	30.9534	37.2012	40.6516	42.0349	44.9575	41.9899	41.2294	39.519	47.4941	39.595	39.3792	39.9459	34.1738	40.0282	48.2549	41.1549	44.563	36.7897	33.7689	51.4419	50.9312	39.7639	49.8779	41.3402	41.859	48.8531	50.061	32.1577		51.0845	45.1244
			127.853	47.2061	51.5161	44.6707	40.4335	41.2432	45.8371	44.6717	51.1107	52.3496	44.1429	47.2369	46.2188	40.7148	43.46	37.4327	29.9194	38.6685	40.8882	42.6204	43.693	39.7998	42.6869	39.2583	47.0971	41.9419	42.7582	40.4783	34.3319	37.9583	46.7536	43.3042	45.21	36.4707	37.6294	52.6444	52.0533	39.6317	46.2234	37.4072	42.4258	48.068	50.3946	33.8274		50.0121	45.4573
			128.253	47.7845	50.5869	43.5963	40.3559	42.7034	44.7006	45.676	51.5482	49.6859	44.845	48.4629	48.2593	43.4755	42.4181	38.9674	33.0655	37.2107	42.7732	40.7222	45.9498	43.7044	40.2905	39.6918	47.3052	41.782	40.1338	40.2418	31.7869	37.6135	47.3539	43.2287	43.033	37.427	38.0819	54.9634	48.7263	39.9325	49.8701	40.6335	42.9822	49.1323	52.8024	33.8705		45.713	48.3385
			128.653	49.0104	49.8316	43.7932	40.2834	44.4073	48.4204	45.1327	52.2874	48.8744	43.5315	48.8898	45.0758	39.8937	42.4503	37.0572	31.0202	35.8572	39.9749	41.3564	44.4493	39.92	40.7242	37.377	49.4554	40.3051	40.9285	39.8827	32.237	36.8681	47.9494	44.3091	45.3453	36.9274	39.1129	54.3708	48.9366	39.7491	47.0427	46.2863	42.2995	51.6058	49.5042	35.3763		50.4472	48.3803
			129.053	48.3359	50.508	43.3049	38.9393	45.1452	48.0998	48.0962	50.8486	48.9805	46.0787	44.8983	47.5171	43.259	43.3906	36.3579	33.6535	36.5455	43.1116	40.2889	45.1255	42.4618	39.9188	40.0576	47.2537	39.5382	40.6341	39.087	35.273	38.1401	49.5345	40.5812	45.1921	35.2955	35.0152	55.0096	53.4144	37.5535	45.5291	39.6502	42.8671	47.5926	50.8051	36.7319		50.3306	48.6121
			129.453	49.8751	49.9611	44.6004	37.8034	41.4244	50.9349	46.8097	49.3738	51.7391	45.9853	48.2283	47.2392	41.6021	42.0921	37.5035	34.4676	37.1951	39.716	39.4494	45.1058	41.3756	39.5517	42.6652	45.9421	37.3502	38.9127	39.3782	37.4368	34.5271	47.4724	42.204	46.3235	38.8461	37.321	58.2621	51.615	36.3663	46.0561	43.3498	40.2219	50.1904	50.3546	37.1588		51.9067	46.8911
			129.853	49.0332	51.564	45.5754	36.1482	42.3468	49.1415	46.1189	50.2964	51.9448	43.7225	51.1512	45.9984	42.5977	45.7032	36.1635	35.5122	38.7582	42.4396	41.6801	42.5823	38.0894	41.5173	38.8773	46.9711	41.8142	37.308	40.0678	35.8907	39.2788	47.1318	43.8481	46.775	36.3982	40.8216	53.5789	50.4777	39.144	46.9471	40.2258	39.8843	47.6659	51.0073	37.1277		50.7883	46.9845
			130.253	44.9828	50.6777	46.7277	40.3993	40.7422	46.879	46.9422	50.5918	52.1517	45.8216	47.9199	47.7882	42.6337	44.6386	36.909	34.2952	35.6712	41.0968	38.3125	45.0745	40.9265	38.4396	42.1552	44.9879	38.929	41.1807	38.8698	37.4454	39.0878	46.3496	43.7334	42.7849	38.9624	35.2718	52.6477	52.4795	41.0433	51.6131	42.1325	41.4084	46.6103	52.5695	36.9738		52.3108	47.7534
			130.653	44.3251	51.7911	47.6942	39.1222	40.7066	48.707	48.2547	50.328	52.3106	44.3842	47.3355	48.4297	42.0692	45.0758	36.8353	31.1506	39.2506	39.6177	42.312	44.1591	39.7551	41.9326	40.6314	47.5082	37.7703	40.2343	38.5643	36.0087	39.9862	48.1823	43.5415	41.1518	40.0347	39.4814	53.4518	52.2988	37.7156	48.3701	39.2089	39.3526	51.3696	51.1018	35.1986		49.9197	47.0339
			131.053	47.5084	53.6735	45.6766	41.257	39.8892	44.5624	46.3952	48.2468	51.1814	44.7751	45.6983	47.3517	39.0834	42.2038	35.5234	33.993	39.3586	42.2338	40.7177	44.3724	40.4088	40.6975	37.7666	46.7688	39.2909	39.2205	41.2092	32.7244	38.887	49.9835	43.5218	43.1652	39.5338	42.6328	53.1088	51.2385	39.2347	52.6914	41.498	44.5671	52.9892	51.6175	35.626		51.6674	45.2911
			131.453	46.9604	53.9599	43.8731	40.8996	39.962	46.3527	46.0963	49.822	52.6188	45.044	45.9681	46.7527	42.9252	43.7279	35.6376	32.1391	38.2581	43.5385	39.7851	44.3789	40.1902	39.8123	39.4466	47.8364	38.1727	39.071	41.3419	33.9532	36.0213	50.2875	44.2701	46.9885	35.1901	37.758	54.7115	49.9309	39.3192	49.6235	38.8025	40.9326	48.5639	49.1285	36.0646		49.9877	48.1546
			131.853	48.8032	52.4717	47.7023	39.6143	42.2905	44.8834	52.5338	49.329	51.3961	42.9935	46.5133	46.9867	41.7138	42.9836	33.3883	32.1994	38.515	39.9825	42.1854	42.7739	40.5146	42.004	40.0243	47.6783	38.5229	41.0853	40.8492	30.6796	39.2901	48.9936	44.6916	46.544	37.3459	37.1346	51.2428	50.3459	38.0206	48.2661	42.026	40.1263	52.701	50.933	34.166		47.6139	48.8632
			132.253	46.2143	52.2814	45.2362	39.4678	43.1545	46.2185	48.6597	47.5397	49.3787	44.5144	46.512	47.8239	41.2528	44.7471	36.7993	33.2355	36.1848	37.6692	38.7516	44.2615	42.7737	38.9255	39.2799	47.2641	39.6979	39.3296	42.6476	36.2664	37.0949	50.8478	43.6652	47.4714	36.9421	36.962	53.1077	49.7438	38.2359	45.1024	40.5068	40.8785	52.7855	48.2271	35.6571		49.804	50.1986
			132.653	47.2516	54.1621	46.0537	40.9755	42.0231	48.1654	47.3112	51.4125	49.9564	44.8286	47.4835	47.3012	40.0468	43.3259	35.2726	35.7309	40.1008	40.3923	40.1422	44.1831	41.4665	40.0844	39.9747	48.8051	42.7262	40.4491	42.265	37.7447	41.1938	49.4854	44.1601	42.9984	38.2905	39.589	52.9818	51.5497	40.2679	45.564	42.0652	42.75	50.6542	51.8459	35.7231		52.2373	47.4822
			133.053	49.7052	53.4522	43.1157	39.9983	41.5864	44.4069	46.7447	51.0833	51.6766	44.3559	50.4321	46.5355	44.4241	45.5423	34.6905	33.5121	38.9202	40.2543	40.4097	43.5896	41.0588	40.0926	41.5845	46.2716	40.0608	40.2958	44.0249	37.3929	37.5096	49.6854	45.0281	42.463	37.5532	36.434	54.1918	52.8005	39.2273	50.2208	42.5014	41.2482	49.4915	54.3659	33.9147		50.1185	48.6651
			133.453	47.2268	52.3585	46.6026	41.0274	41.1483	49.5111	45.2403	50.27	52.3474	42.4379	49.1149	46.0468	39.5798	43.2175	39.9368	33.9238	40.1065	43.0271	40.0115	46.0971	42.6179	39.6947	40.0436	43.8495	40.1523	39.0421	41.8755	37.9884	35.1077	49.0711	43.8271	43.258	38.206	36.1536	56.3878	51.0196	38.2037	47.6595	40.5833	40.7105	47.945	51.3447	35.6474		49.4716	44.6065
			133.853	45.8724	51.7081	47.1331	41.6439	40.4186	43.5285	46.6764	50.2277	52.1575	45.9239	47.7271	48.1897	39.3419	44.4779	38.0327	37.4528	37.8546	40.2247	40.6118	43.5718	41.2183	40.2328	39.1548	46.6193	39.7761	39.269	44.6485	36.5979	37.7818	49.2186	43.0491	47.0902	36.3346	38.3602	55.7186	51.2487	39.5917	50.6539	41.5274	41.6513	49.9839	53.1744	33.3783		48.8589	45.1357
			134.253	46.7746	54.2036	47.3025	41.0574	43.5092	45.6413	44.1375	48.1093	51.244	44.7994	50.6706	45.774	39.5802	43.2837	38.0183	37.2064	37.6142	42.8385	39.8578	45.396	43.227	39.6977	41.5429	45.8864	44.3405	38.9153	39.3008	35.8269	39.4055	48.9674	42.0749	44.6622	36.7697	34.6938	54.472	51.4213	39.2857	48.4651	40.0529	39.8994	50.7252	51.2147	34.0857		51.0422	47.4407
			134.653	46.7864	50.334	45.7948	40.9395	41.7856	48.1322	45.2928	50.1125	50.6475	43.3092	50.7743	47.0444	42.261	46.35	35.8782	34.4807	37.9931	39.9289	39.1723	45.0423	42.9268	39.2378	38.9101	44.4635	37.8026	42.2829	42.0353	35.7936	35.6974	48.7153	44.4434	44.4225	39.444	38.3245	51.6936	53.2308	38.2564	49.9173	43.3984	39.5415	47.4864	48.7318	36.3697		52.0739	46.8197
			135.053	47.2623	52.139	44.3759	41.1513	42.4503	46.7683	44.0589	50.6446	50.5403	41.0654	47.5584	47.696	41.399	45.5623	37.8011	34.0112	37.4251	42.6773	39.9131	45.1035	41.8837	40.0759	40.6671	49.2742	39.8235	39.1909	41.3829	35.0485	37.9215	47.4821	42.6198	45.5425	35.8495	37.8839	52.4074	52.2236	39.3659	49.9869	42.9425	42.6403	51.4671	50.3335	36.0882		49.4469	47.0642
			135.453	48.869	51.6162	45.0621	40.8527	43.3462	50.0401	40.5377	49.8345	52.8587	45.3027	47.0987	46.9824	41.202	42.5005	35.2538	33.6188	38.1474	43.2467	40.7027	44.2597	39.305	40.3988	40.2513	43.7585	41.0012	40.1887	40.415	35.2605	38.7112	51.9394	45.8431	45.4897	37.7881	37.6361	53.9719	52.2385	38.8608	46.638	42.9338	40.3687	48.957	49.614	35.0127		47.8015	47.7591
			135.853	48.3845	53.4297	46.1212	40.2211	42.2803	48.5331	41.3425	49.6654	49.6614	42.6723	51.1321	47.2856	40.0124	43.3399	33.9845	35.7573	36.8292	41.6271	40.9129	45.0859	42.1524	40.6976	42.1093	44.989	37.8711	38.3036	42.5222	39.1709	36.9422	47.9725	44.103	48.5073	36.0893	34.8424	54.4422	50.2766	38.5824	48.3077	41.3512	40.9413	51.9042	52.2753	36.5051		50.7354	47.9637
			136.253	48.4676	52.164	48.6653	41.6981	43.2645	46.6869	44.6136	48.3461	51.6468	45.8279	49.4397	47.5361	41.4214	43.8849	35.7337	35.2784	38.3865	41.3708	41.7625	44.4806	40.4711	41.6298	37.7347	47.546	43.2784	40.4821	37.9732	38.4085	38.1812	46.5595	45.7073	47.4683	34.6063	37.3725	53.567	50.1683	40.2014	50.6362	42.0342	43.1283	49.0492	52.121	34.7609		47.666	45.2195
			136.653	47.2578	52.859	46.6054	40.6853	44.2645	47.9568	41.2338	50.2916	50.016	42.4581	47.1559	46.3767	41.5896	44.6203	36.6259	34.5086	35.6032	43.701	39.3734	44.9335	41.4456	39.0745	38.8552	46.1571	42.5219	39.8187	42.4519	36.6336	38.2844	47.4799	44.4574	44.6983	37.9754	36.3203	56.6468	50.6653	39.451	48.1749	41.0072	42.9207	51.7846	51.8914	34.8246		49.4004	46.1053
			137.053	47.7631	52.3438	43.4859	39.9244	42.3312	45.5979	45.2666	50.2242	49.9978	44.9114	50.0541	48.1978	39.83	43.957	38.0054	36.4818	37.436	41.2625	40.4473	44.9774	41.4275	40.3627	37.8028	44.8361	39.5276	39.4021	42.5435	38.4683	37.2422	47.8387	42.1926	44.6802	36.8767	40.7366	51.331	52.4065	38.5238	51.2908	39.8401	42.0695	47.0072	50.6857	33.7326		47.4758	46.9179
			137.453	49.7373	51.8709	50.2169	40.2442	43.335	49.6147	45.562	48.917	50.954	42.8786	46.2448	49.2531	41.8698	45.3028	38.7969	31.4684	38.7326	42.8976	41.1716	45.382	42.4255	40.627	40.9352	43.7781	40.1618	38.1307	42.9817	38.2757	41.3616	48.3719	44.4926	41.5672	37.1838	38.6688	54.1536	52.2044	37.4172	52.7439	40.5847	42.403	49.758	46.7766	36.1431		49.0577	46.0765
			137.853	46.834	53.0979	44.6217	39.4663	41.5053	48.4741	47.2497	50.4226	53.0526	43.9723	50.0447	46.3423	41.0376	45.4485	36.8678	34.8195	38.1162	42.6415	40.5845	44.9347	43.9599	40.0948	38.2432	43.8501	37.3559	37.8374	42.4179	40.0862	36.4259	46.4541	45.1671	47.0603	38.099	36.8063	53.8709	48.4177	39.8141	47.6343	41.6703	40.357	51.5549	51.0109	36.0542		49.0861	48.8714
			138.253	47.3307	51.1769	46.359	38.4097	37.8653	46.9593	46.899	50.5516	51.7584	42.4539	48.6158	49.1405	40.9707	42.8571	36.1057	33.9764	36.2284	38.93	38.7107	44.9226	43.3905	38.2362	37.2325	42.9777	36.72	38.1225	41.7035	40.7448	38.4584	48.6385	44.4442	46.7811	37.6951	34.9737	56.2231	50.776	39.5133	49.0756	41.2367	41.6056	51.0966	50.2314	37.3833		47.8335	47.798
			138.653	49.0817	51.9099	43.5313	35.8105	43.2367	49.8341	43.9398	48.9057	52.6101	46.0832	47.9255	49.3349	40.6233	44.3333	34.7538	32.9303	38.4506	41.1278	40.6313	46.3167	43.6964	40.0145	41.8235	44.2376	40.8553	39.6019	42.2074	39.9923	40.7114	48.1052	43.9996	47.8549	37.1705	37.5626	54.4382	51.8643	38.9833	43.2042	38.7212	43.5904	52.9773	50.0376	38.9516		51.7314	47.2997
			139.053	48.5972	51.9801	46.6177	37.4708	41.0842	49.1497	44.1802	51.0335	51.4678	43.7356	48.3919	47.2444	40.3412	41.8291	36.5543	34.4581	37.8464	42.6359	40.8364	42.1104	39.0239	40.2261	38.948	41.2726	40.3004	39.5095	41.411	40.5886	42.3751	49.8174	45.2553	47.5901	37.6249	37.5274	56.1835	50.067	37.0522	50.2186	43.3874	44.3936	50.3687	49.3112	36.7075		47.1451	47.9666
			139.453	48.1758	52.5058	49.0082	38.3516	44.1606	48.9534	42.0866	49.8514	51.4468	43.081	49.979	45.8685	43.539	44.4742	38.2856	35.9074	38.9953	41.2681	41.4958	46.69	46.1971	40.8208	41.6778	41.6784	39.9126	39.4344	40.6049	38.4288	41.2955	48.46	45.7395	45.7441	36.4509	38.2551	54.4427	51.1727	38.8616	49.4581	39.2071	42.7881	51.831	48.4369	36.9018		49.198	47.9256
			139.853	48.3139	52.2606	44.7595	37.9451	45.4773	45.9609	44.6171	48.0891	53.3873	44.5401	48.9305	47.7573	41.61	42.0741	34.6951	36.5916	36.9533	40.4952	41.4011	43.9202	41.8233	40.9435	41.6072	45.3675	38.1812	38.4685	41.4625	39.2877	38.7435	47.1712	48.0329	43.9168	41.068	38.6646	57.9828	51.2956	37.5462	48.589	40.5173	42.4332	50.4099	53.4408	39.4429		45.9784	48.4496
			140.253	44.845	53.7544	50.1008	39.0107	42.1603	50.6115	43.9768	50.7728	50.7091	40.3971	50.2963	48.7287	41.1159	45.0433	35.845	35.2795	38.5124	39.8389	40.6323	49.4857	45.623	40.2216	37.8108	43.5169	37.4094	39.8381	42.8811	40.3623	41.5376	47.5785	45.5853	42.454	40.6612	41.3504	53.034	51.0286	38.9519	48.6896	38.5636	43.9527	51.2133	49.7566	36.8667		46.8662	50.1358
			140.653	46.5302	53.0109	47.1209	39.3725	45.5558	46.6531	44.4249	48.6158	51.9604	43.0948	49.8542	48.9494	41.2127	44.3985	36.1297	36.5566	36.9195	43.1265	39.5737	48.4154	45.9199	39.3445	37.7625	44.4816	36.4398	40.2493	42.718	42.6992	41.7488	49.7499	46.1944	45.3452	38.4338	34.6908	56.9383	51.6835	39.0095	49.0203	38.7025	43.8346	49.8815	49.7478	37.5172		50.0712	45.7899
			141.053	47.4846	55.4669	47.9645	38.9798	44.0724	48.3918	42.3899	48.9922	50.9456	43.2847	49.8659	47.9456	40.6591	44.9453	35.4292	35.6462	36.2283	41.817	41.139	46.1023	42.9722	40.6826	37.2766	46.1125	42.2515	38.0806	38.3861	40.9704	38.9557	46.5089	43.8026	45.7643	39.8194	36.967	55.5713	50.4516	39.1307	46.1618	41.1572	42.8723	51.2041	50.5251	36.0392		45.6729	47.8402
			141.453	47.5772	54.957	46.9565	37.4697	43.3017	45.7216	43.3156	50.308	52.8702	45.3095	52.4264	48.4518	42.1599	45.6838	36.4408	33.8503	36.2038	40.3516	39.8861	47.4532	43.813	39.4273	36.7926	46.0516	41.2481	37.8142	42.1955	37.9223	40.0459	49.077	44.4101	45.8001	36.9833	39.6205	55.6257	50.9813	39.0158	47.8223	39.8068	45.1995	50.0496	49.1738	34.3325		47.6094	47.5285
			141.853	49.2799	50.9467	47.2409	39.3797	43.9755	48.4748	45.149	48.689	50.8402	42.2986	52.6983	49.0076	42.9064	46.0408	35.0393	35.6554	34.8628	38.0656	38.3876	46.767	43.4116	38.0641	38.7749	45.8507	37.7663	39.0856	41.5217	39.6747	41.1477	49.6093	43.0085	46.3103	36.6669	34.9436	58.0759	51.4966	40.3155	48.8492	41.7609	41.5083	52.2591	48.9293	34.6727		47.2466	45.7756
			142.253	48.0321	53.7607	48.2868	38.5549	43.3045	49.0306	46.7643	47.6486	50.1444	43.8951	50.8677	51.1234	42.7146	45.2002	36.0161	37.3908	35.2149	39.2104	37.9551	45.8707	43.2704	37.4158	39.3196	47.3824	40.468	38.9869	41.5399	36.1164	36.0349	47.3025	47.5847	46.4625	36.1563	34.193	55.077	53.9996	39.2432	50.9714	37.2285	41.087	48.7902	52.6392	35.6321		48.6157	46.7259
			142.653	46.3973	53.2794	49.6117	39.3549	43.7552	47.954	46.5365	48.5671	52.1439	42.6166	51.1239	47.9958	42.2113	44.3087	36.826	37.6898	35.0105	39.7042	39.3913	42.498	39.12	38.5906	36.3091	44.8398	41.2563	42.4163	41.461	38.566	39.2639	49.3169	46.3998	45.5546	39.8029	35.3623	54.6143	51.1851	39.8977	49.4758	38.487	42.8846	52.3196	50.3124	35.1226		48.854	47.419
			143.053	45.985	53.7198	45.3256	37.6162	43.7349	48.0089	48.9948	49.4907	51.7232	44.2565	48.6371	49.9477	40.0162	46.5169	37.0043	34.6221	38.7231	41.6291	39.9298	43.5192	41.0535	39.5094	37.2261	44.0986	39.2698	37.5308	40.5709	39.425	38.749	47.7579	47.9256	47.2879	38.3063	35.911	52.6822	54.3358	39.4762	49.3781	39.7551	42.9018	51.6517	51.5952	35.5438		50.7962	46.7838
			143.453	48.1596	52.505	45.0284	42.0885	44.1896	47.3854	47.9594	48.5125	52.1185	41.9296	48.8138	49.0804	41.5228	45.8357	36.7803	33.3506	39.3711	41.4854	39.9023	44.9782	43.2024	39.6263	37.3669	47.4405	40.808	40.7363	41.1482	37.6678	38.9481	47.7148	45.648	46.6846	36.5392	35.4216	54.4793	52.0282	38.7158	46.9122	39.6999	40.2376	53.137	51.0227	33.906		47.788	48.1773
			143.853	46.5237	54.1691	45.7719	37.3337	42.4077	47.9505	49.5612	49.0114	53.092	43.3986	50.8849	50.3926	39.4821	43.5112	37.6813	35.2518	40.0254	45.8088	41.1335	44.2872	42.2627	41.0771	38.4869	45.2853	37.364	38.3731	39.7218	37.8677	38.8024	46.8621	46.8573	45.7583	38.4602	37.99	53.9011	51.1243	41.854	46.3076	39.1533	45.7006	53.0124	52.6951	35.2356		48.0015	48.0799
			144.253	47.9823	52.8678	48.7537	39.7114	44.3952	50.2862	46.4879	50.7497	51.3074	44.5108	49.8829	50.1042	42.4275	45.0042	34.8306	33.3001	36.5356	43.6384	39.4891	45.5204	43.107	39.2118	41.3099	45.3774	40.0238	37.5517	41.2484	37.0184	38.8619	48.0736	44.876	46.6237	38.1541	40.9221	53.3763	54.1762	39.2486	46.6681	41.1081	42.3493	50.5738	53.522	34.5852		47.1397	46.6033
			144.653	46.4511	54.2353	47.9997	38.9495	44.7058	49.4026	51.752	49.6559	48.01	44.4559	48.2376	48.0438	41.0554	43.6854	35.9981	34.2698	39.3034	44.2051	41.2888	45.6473	43.4541	41.0081	42.243	44.7355	40.7652	39.6951	40.4072	41.9597	40.6488	47.4242	42.773	44.3718	39.7801	40.0604	51.3574	51.3963	39.3909	47.9693	39.7254	40.0468	50.4417	47.2773	36.2234		50.3643	46.7003
			145.053	47.624	53.6938	44.6043	40.513	42.7655	48.2254	49.3998	48.4179	50.6162	43.7082	52.3456	49.3536	42.2336	44.0425	36.2236	32.6109	38.3624	42.2411	40.1083	46.8709	44.5018	39.733	41.0092	44.641	41.4286	38.858	41.5418	39.6215	36.6924	47.3395	42.9653	47.561	36.9883	39.2839	54.2614	54.4153	39.3523	45.6186	39.6021	44.5732	50.9778	51.9907	37.2561		51.8904	46.9873
			145.453	47.9542	53.4109	44.9734	41.0244	43.7055	49.8232	48.3063	49.6071	49.3123	45.9217	53.5338	50.2663	44.063	44.5233	36.7168	33.5352	38.5844	42.3586	40.4897	47.4506	46.2418	40.3585	40.274	46.0807	40.4165	37.3177	39.5967	37.3401	37.0067	47.8967	47.037	46.0966	38.4311	37.8528	55.5891	50.1035	40.3849	47.0345	40.3463	42.0243	51.0986	50.8605	37.9133		52.0687	49.109
			145.853	48.3697	54.6992	47.8956	38.7904	45.8869	45.448	47.5766	49.7651	51.1105	43.0873	51.9246	49.7301	41.2745	46.1098	34.2688	33.8404	41.9021	41.7512	42.7628	45.7537	43.9764	42.9086	37.5776	41.8546	42.0449	39.4006	38.3588	38.8067	37.8759	48.9244	44.1546	46.4501	36.8622	38.1898	53.8623	51.7152	40.4214	50.2053	40.1411	39.9915	52.4708	48.4136	36.7825		55.2696	45.6797
			146.253	46.9745	53.7281	47.056	38.4292	41.0322	47.4499	50.3849	51.6558	51.6587	43.4698	51.6085	49.3731	43.0807	46.0876	36.6184	34.0794	37.7352	44.2549	40.4599	46.2221	43.9251	40.1094	38.7002	44.3058	41.7532	39.0951	40.1882	40.3787	39.3198	47.9107	44.3824	44.9266	34.8795	35.0962	58.1831	50.3078	38.6417	50.3934	37.844	41.8126	52.3889	48.2019	35.9424		51.8689	48.1264
			146.653	47.3783	54.3243	50.0257	39.4593	45.0263	46.0148	50.8307	49.5247	50.5284	42.8403	52.5557	47.9622	42.584	44.6207	38.0656	34.0426	37.5154	44.5614	39.7074	45.4019	43.2069	40.2279	40.2775	45.7002	40.9008	39.0731	42.564	39.5186	37.6797	49.3339	43.0152	47.0246	35.6493	35.7813	55.2568	54.1494	37.9022	49.5653	42.4764	42.5265	49.0018	48.2931	36.5058		50.712	46.9877
			147.053	49.4027	54.7073	48.1309	41.4524	42.0807	46.3985	49.7169	50.6399	52.3156	44.3219	54.5857	47.1664	42.085	43.534	38.2316	37.1378	41.1193	43.6087	42.086	46.7506	43.5129	41.3463	39.8528	47.8655	42.6649	40.0882	40.9561	39.8959	41.8306	47.6521	42.5117	47.1694	39.7718	39.1111	55.8863	53.9078	39.647	49.7415	42.8936	43.7284	52.7736	49.5447	34.2114		53.5203	48.6684
			147.453	46.8036	53.3351	50.0426	38.9036	42.3692	46.8357	47.127	51.1483	52.6043	43.3794	51.6863	48.1666	42.7601	45.1324	37.3758	35.3307	40.0917	41.8752	40.9048	46.7128	42.4251	41.0764	37.6964	46.4297	38.5504	39.7947	42.4449	40.1793	40.8003	49.226	44.0249	45.5705	38.4028	35.3699	53.2078	51.8059	41.0107	51.1797	43.4545	44.8511	53.9788	50.2895	35.3343		48.9862	48.0651
			147.853	48.6977	53.6268	45.8507	38.8808	44.1188	49.9523	47.2415	52.5891	50.6112	43.1739	50.6146	46.2824	40.948	44.6786	36.0352	36.715	39.5743	44.2253	41.8882	45.2192	41.337	41.6872	37.976	43.4589	38.6426	36.3004	44.1936	38.4161	40.3432	49.4672	47.1464	46.0707	38.5657	37.3555	58.7564	54.5299	41.2973	46.7613	44.0451	43.1145	52.884	51.4573	33.204		50.731	48.4582
			148.253	51.1725	54.7683	45.7121	41.1717	41.9153	46.9535	48.0632	51.2173	48.5853	47.1233	54.2262	49.0223	43.5714	44.3281	36.3218	34.04	37.1849	42.1856	40.8701	44.5456	42.1287	40.7498	41.1167	43.5786	38.9931	38.7543	39.3627	37.3175	36.002	48.2507	47.3644	44.2057	37.4895	35.1113	48.8474	50.9963	37.8461	49.9101	37.793	43.7128	52.8759	53.6412	34.7582		52.0763	51.4311
			148.653	46.9077	54.2105	48.6524	38.2735	43.5753	47.5471	50.7375	50.7691	51.1109	42.0878	53.7992	48.6084	41.8128	44.0708	34.531	38.3205	39.5835	43.1523	40.5953	47.912	44.3154	40.0079	38.1409	45.3522	39.1558	38.2245	39.3615	44.2309	38.9712	46.1885	46.6174	46.0267	36.7467	37.2948	51.9368	49.5601	38.6771	47.7651	41.8368	43.311	56.5538	54.9176	37.3443		50.5154	44.2386
			149.053	45.5641	55.4732	46.5438	39.7973	44.0421	48.8609	48.9607	50.0348	52.4266	45.5656	50.3058	48.1125	42.9809	44.4401	35.3965	33.3601	39.4598	43.1831	40.3374	46.6937	43.7337	40.1961	40.2646	44.0267	38.6169	39.2077	39.7043	41.205	41.6054	48.6984	44.6132	48.7394	37.9529	35.768	53.9494	53.1374	40.7641	51.1636	38.7303	40.2212	52.8579	52.1712	36.6275		50.5345	45.8664
			149.453	46.5035	55.5455	45.1756	41.6389	43.5005	46.9724	49.5084	51.7264	52.1364	41.3603	52.1571	46.7395	41.3911	43.4728	38.2287	35.7651	38.2246	45.595	41.7252	45.2723	42.3466	41.3596	39.0757	42.1086	36.6252	39.1773	42.1961	40.4478	39.0489	48.4132	42.8971	46.2087	42.0311	35.4332	52.911	53.073	38.3296	52.0042	40.1492	42.4523	48.8162	52.319	35.6852		52.0509	46.8223
			149.853	48.4978	55.6591	46.6378	41.5969	46.1498	48.097	48.1363	50.4395	50.434	42.8962	53.9364	45.4986	44.6879	42.3125	36.7621	35.6602	40.3757	45.2049	39.8389	44.8986	42.0719	39.5928	39.4076	42.9272	43.8877	39.8777	40.007	39.828	41.416	46.9097	43.6566	45.0624	38.283	35.4435	50.248	49.8673	40.0387	51.098	38.9345	42.7704	51.7248	53.0371	35.9575		52.5588	45.9273
			150.253	50.1894	55.5528	46.3501	39.1678	44.6927	48.2647	51.0219	49.334	50.7583	43.2942	50.0522	46.4746	43.8801	41.5098	36.0525	33.2469	39.7826	41.134	42.6828	44.2621	43.1799	42.2729	39.9739	46.374	40.4276	40.5106	42.0491	38.2169	41.7597	46.5125	44.4943	45.5963	39.8281	37.0645	52.5525	53.6697	42.6987	49.1156	37.544	41.9731	50.3207	52.9089	35.7414		50.3366	47.6226
			150.653	47.4118	54.4357	48.5771	39.8671	43.9981	47.6482	48.3925	50.2968	51.1045	45.6107	49.3368	47.0801	40.5327	43.4808	33.0976	35.0577	37.8559	41.6426	39.5499	45.0659	43.0252	39.364	43.4605	39.8724	40.7509	42.3958	43.7115	41.2756	41.3845	48.387	43.0371	46.6921	37.7729	35.4752	49.8848	53.3595	39.6831	50.0478	40.2538	43.5126	50.7816	51.192	38.3701		50.716	46.624
			151.053	49.7964	55.2909	50.2485	41.6274	47.1543	47.9677	49.2677	47.8444	49.2236	46.0835	50.5116	46.892	42.1224	43.892	36.2589	36.1778	34.8883	44.7055	39.5252	48.1443	45.1115	39.4249	38.0784	42.9846	39.083	38.9104	44.1533	39.5894	36.8784	45.3049	42.9883	45.4774	39.267	36.6767	50.6135	51.5493	40.4154	49.6931	40.2322	43.7694	52.9792	50.9698	37.4748		50.1307	46.1742
			151.453	50.5682	54.0057	51.4153	38.7975	41.3674	48.1955	48.7813	49.656	51.1193	45.9749	49.4391	48.5535	44.0508	46.3323	38.3681	34.4214	36.9893	43.0537	41.6492	46.1619	43.1634	40.987	40.2657	44.7852	37.508	37.4828	40.2057	41.3898	40.6924	49.1403	43.2955	45.2959	40.483	37.0638	51.4301	53.7488	39.5319	50.3727	39.2577	41.8877	51.804	51.0751	38.8468		51.0638	45.4897
			151.853	48.3795	52.5896	44.5569	39.164	43.3474	47.6305	49.5293	49.694	51.5096	40.7442	47.9903	47.5946	44.3506	44.9487	37.2022	36.6381	39.6462	40.2132	42.6027	50.2167	46.337	41.5291	41.9688	44.1659	41.2043	37.5126	40.6348	40.6254	42.5615	48.7545	45.9312	46.9239	40.9777	39.1251	56.3011	52.8459	42.2734	51.6382	40.1745	42.1841	53.593	48.8524	38.3425		48.9644	46.8418
			152.253	48.8811	52.8079	50.6456	39.0792	43.3261	48.1624	45.917	48.4238	51.839	47.5042	50.7809	46.3128	43.0243	42.8237	38.0901	37.6756	40.0372	45.1009	42.9121	48.7417	46.4792	42.8861	42.9251	46.7558	39.3586	37.9598	41.1952	38.7284	41.8498	49.5431	42.8542	46.1736	40.9765	38.2307	56.4699	52.6029	40.7417	48.6088	39.1465	41.712	50.0695	49.8797	39.1561		50.005	45.5588
			152.653	48.8736	56.5731	50.1789	38.3368	47.1462	46.8075	46.8855	49.4053	51.9632	44.4112	51.1326	48.5332	42.946	40.132	38.9217	36.5965	38.884	44.7098	40.7686	46.9438	46.0989	39.8778	39.2125	47.0795	38.2373	38.1309	42.4866	38.8674	38.3232	47.6445	44.8686	47.3175	39.6881	37.4993	53.0397	51.9173	39.1532	50.1845	40.5267	43.7163	51.8181	50.3144	37.7938		52.165	48.0687
			153.053	50.0919	53.5821	49.4926	38.5785	46.9045	44.5866	49.5611	48.1085	51.0648	45.5265	52.1475	47.8704	42.1009	39.8982	36.5223	38.2786	41.2598	47.1243	41.4369	49.3211	47.6309	41.2833	42.8661	46.7056	40.8699	38.4044	41.5833	40.5252	37.4006	48.3742	46.4463	48.1125	40.7877	40.902	54.4858	55.5468	40.7568	49.7019	41.198	42.6008	51.9146	51.8772	35.6739		51.0429	47.0332
			153.453	48.2596	53.1483	51.1612	38.1945	43.5071	47.8544	46.4489	50.8224	49.44	43.0598	50.6267	44.4659	41.8819	44.8038	39.9808	36.3079	39.211	45.5898	41.322	46.7969	45.6416	41.1421	44.2101	46.9701	36.7735	39.3337	43.1946	37.5557	36.5012	49.4951	43.3814	45.2711	39.9204	37.3484	54.9011	54.5155	38.9936	48.6939	38.7334	43.7499	52.0623	49.0843	37.6963		51.7916	47.919
			153.853	48.5442	55.0216	50.8763	38.4319	48.7136	48.8559	48.6046	51.9281	54.1779	45.2381	51.2104	46.4959	45.2484	41.9603	39.4539	36.7585	37.6288	45.3864	40.1229	47.6005	45.5611	39.7437	41.438	47.8935	41.8859	38.7318	39.4443	38.532	44.8952	48.0698	40.7767	46.0077	40.3397	38.0058	52.1822	53.2975	38.8084	53.8043	39.2482	40.6989	51.256	51.2786	36.7497		52.146	48.9733
			154.253	47.9026	58.2411	48.198	39.8177	43.3306	50.4895	48.2745	48.9482	51.0135	43.9392	50.9164	48.5887	41.1156	43.4089	38.2199	39.2572	41.7724	42.6011	41.9097	48.624	44.4027	41.6515	40.1672	44.1793	40.4555	41.2633	40.3	38.6916	46.1367	46.7218	45.0071	47.0692	42.4197	37.7816	56.8036	52.2207	39.7677	53.3418	43.0557	40.87	50.0178	54.0569	36.5994		51.436	46.8009
			154.653	48.8772	55.9215	50.8338	39.6809	41.2424	49.6291	48.5377	48.697	52.1622	43.0735	52.1655	47.5847	42.5312	41.7501	35.6605	39.0856	41.8573	44.6363	42.0834	47.1369	45.0389	41.1315	42.1874	44.2142	39.6334	36.4832	42.2079	40.4826	41.8084	47.4694	45.4833	48.8184	40.3886	36.9326	60.0134	53.2783	40.7495	47.5715	40.9099	43.552	50.6543	51.6088	39.5341		51.3942	46.3079
			155.053	47.0943	53.9136	49.9774	41.0849	44.7563	48.1798	50.7116	49.6812	50.413	42.9203	50.1966	48.0923	41.5641	41.5227	35.8991	34.7825	38.2697	44.088	41.2062	47.1762	44.8156	40.9722	41.2748	45.7907	41.2614	37.938	42.686	41.6102	43.3571	47.4086	45.5711	46.7761	39.3093	40.7155	55.4037	52.9427	40.543	49.0356	41.7068	43.8852	51.1312	51.211	38.3521		52.5866	48.4731
			155.453	47.9974	55.1885	50.0885	37.7312	42.4087	47.3631	48.8061	48.9372	51.3469	44.4649	48.6144	46.6691	43.7821	42.911	36.4484	35.7108	41.1874	42.8192	41.1377	46.1823	43.8693	40.9501	41.6065	45.0774	42.9215	36.5526	41.1016	41.5367	38.3414	48.694	45.1399	47.3765	41.4482	38.9369	56.7907	54.9823	42.548	51.1706	37.4988	44.4077	51.8353	51.1952	38.8264		50.619	48.688
			155.856	49.6643	57.8251	48.8538	41.4388	37.9948	46.7398	49.8998	48.997	51.2097	42.2745	51.5025	47.9411	42.5087	41.2925	39.4387	36.6548	39.662	43.1393	39.5451	49.6512	47.8316	38.7945	44.6876	45.3408	42.511	36.5929	42.7974	39.0917	42.15	43.7328	44.2932	47.0612	39.0708	38.9348	56.9412	51.4686	38.4836	49.8377	40.3476	43.4408	51.5241	51.2127	35.262		50.517	45.9604
			156.256	47.2793	53.5934	51.152	39.1892	39.7461	46.7088	50.3162	50.6813	52.5712	46.2375	49.3789	47.8157	43.3261	43.2981	37.7567	36.3398	43.674	42.8871	42.133	48.2057	45.2247	41.5838	39.5683	46.9908	38.8146	39.4863	41.8064	40.693	40.1169	47.6971	47.0535	43.7707	37.859	36.7157	56.6931	50.3286	39.1229	53.7178	40.7781	42.9514	50.1654	53.5724	36.579		49.19	50.333
			156.656	45.7049	56.5046	49.5515	39.2124	36.3905	45.8093	51.1301	51.2014	51.9483	41.9803	51.8322	45.9874	45.3356	41.851	37.7572	34.7458	39.2051	39.8696	41.4425	50.7847	48.5162	41.2171	42.2643	47.6964	39.4582	35.6701	41.2641	38.5131	39.8762	46.562	45.4811	48.4035	36.7508	36.8569	56.4714	54.4237	40.5697	52.3577	40.8378	44.0597	49.6148	54.3849	36.1891		51.8018	46.8152
			157.056	48.6609	55.7394	46.0571	43.0082	40.0986	49.8945	50.9326	48.8108	52.0266	43.286	51.4051	47.7567	44.0071	42.5784	37.9686	35.1608	40.6323	43.1647	42.4265	50.2917	48.5961	41.8626	42.1711	46.761	40.139	37.2923	42.6044	40.0071	40.4271	46.5368	45.6668	47.6076	37.8543	34.6777	55.8375	55.5794	41.7402	49.7875	41.4372	44.0725	49.9299	52.4946	36.6155		48.4943	47.1782
			157.456	46.3371	54.1549	47.874	43.2576	40.4609	45.4338	49.967	50.2605	52.8313	43.3914	49.7691	47.8668	40.946	40.9882	37.888	35.4994	39.8041	43.3251	41.8808	48.0783	46.1499	41.2571	39.7453	47.5478	41.4386	37.9167	41.4172	39.9573	40.2369	48.6664	47.2173	48.4936	35.1739	35.7752	58.0074	55.7422	40.721	51.7053	41.0446	41.1354	51.6377	51.8836	33.7462		48.6317	47.2191
			157.856	47.2596	54.9104	48.1542	40.8293	45.8326	48.2261	49.0978	51.934	53.9922	41.3362	51.4618	46.9923	42.3145	41.5655	39.6061	36.5286	40.8057	45.5538	41.8368	49.7012	46.1145	41.4501	41.7866	46.4952	40.8897	39.5947	41.6791	40.0511	41.9704	47.0939	44.7418	45.2161	39.0393	35.9802	55.331	55.1966	40.8517	51.0354	39.9146	43.9682	52.6305	51.0934	35.4566		48.1295	44.9145
			158.256	47.0223	56.2248	49.0005	40.9117	43.116	47.6088	52.5517	49.6054	51.8032	43.5667	50.2129	47.4895	40.257	43.3319	40.1362	35.2822	39.0798	43.838	41.0301	46.7657	45.58	39.7483	39.6695	46.0404	40.9089	38.5023	38.781	39.0371	37.4819	45.7824	46.1787	48.506	35.1934	39.1035	54.6107	52.3103	39.9298	49.1848	36.8254	41.6011	52.9477	52.4745	34.9988		47.4076	46.2277
			158.656	45.3635	54.9176	47.3216	40.0546	45.0874	47.5888	49.8779	49.1488	51.6716	44.2181	52.5148	47.6208	42.9557	41.6249	36.4132	33.9314	40.287	44.4342	41.2547	46.0809	44.5275	40.9798	37.9294	48.2522	40.0106	40.0351	40.1696	36.8137	41.2839	47.6748	45.7077	46.5672	37.443	37.3909	58.1892	53.1182	40.1242	51.8898	38.7373	43.6424	52.4048	55.5971	36.7491		51.868	45.1533
			159.056	47.9611	54.4474	48.5837	42.2646	43.7366	45.3237	50.6071	50.1669	49.2646	45.2763	51.7096	48.1151	42.7761	42.0385	36.3724	36.5763	41.5101	45.0807	41.7007	48.8876	44.6148	40.9073	38.0591	48.2224	37.1863	38.5828	40.0807	38.7162	41.0176	48.7118	46.3293	46.5198	39.9534	35.4694	58.1309	54.1424	39.6914	51.1086	37.5965	41.0515	51.3779	49.7415	34.4385		51.9461	43.8508
			159.456	46.2963	55.0688	46.948	41.6957	44.3124	48.348	47.8531	51.3838	52.1189	42.0841	51.2306	47.8343	44.7906	42.7187	37.9306	35.8303	40.1976	43.6472	39.5856	49.6562	47.2239	39.0021	40.178	44.9563	38.476	39.1093	41.6794	37.5728	41.4624	45.7304	44.0008	46.0013	36.9954	37.8235	59.1405	57.0475	39.5639	50.8506	39.8447	44.0795	51.614	51.9076	36.2629		52.4161	44.0898
			159.856	47.7083	54.9865	51.0234	40.9713	42.3878	48.6229	48.1614	48.935	51.686	43.4674	50.7507	48.4761	45.4208	42.4136	35.4292	36.6349	40.0732	40.2237	41.2129	48.0052	45.2192	41.1148	40.2725	46.9918	38.2361	37.849	40.1694	40.571	35.622	46.4776	44.707	48.5859	38.8391	37.8601	56.4539	53.2844	39.3691	54.1299	39.5354	44.1496	52.7826	51.7881	37.0339		52.7823	46.9309
			160.256	48.1625	55.0374	47.058	41.0377	44.389	48.8653	47.518	51.2489	52.4964	43.2418	49.0184	46.1609	43.5741	44.2138	38.8304	36.545	37.7313	44.8146	41.1176	47.5322	45.164	40.6304	41.8617	44.0886	41.2345	38.9619	40.8753	39.4779	41.6116	47.6388	44.2759	45.6886	37.4682	40.3493	56.2482	51.9854	39.9207	50.7307	42.0669	42.2746	51.9573	52.7153	36.5108		49.4707	46.8009
			160.656	46.4272	54.4603	47.2417	42.9906	44.637	47.2534	51.6726	51.2394	52.6105	43.4566	51.5621	47.109	40.9578	41.6199	36.7838	37.2593	37.7623	44.7872	41.71	51.2546	49.4213	41.7905	40.3032	48.1223	42.0756	38.364	41.5952	37.4729	39.3667	46.976	45.9202	46.3057	35.9021	40.6901	55.2317	53.6248	40.1595	48.9476	42.4796	41.8935	52.3931	51.4162	36.9689		49.4401	44.6778
			161.056	48.3628	54.6728	48.2105	43.219	44.7435	47.1044	49.8008	50.3849	50.2928	43.4813	53.1418	46.8605	42.6834	42.7435	40.1195	35.0102	38.5717	45.1166	40.2371	49.7016	47.7074	40.8194	39.374	48.8068	43.7614	38.0144	42.3755	40.5876	36.4133	49.5117	46.9348	44.9881	34.3729	39.995	55.1083	54.0084	38.0504	50.3241	38.989	40.4851	53.7187	48.6321	39.8223		52.9476	49.298
			161.456	46.9367	53.2077	47.726	41.9372	40.7529	48.1005	53.1878	51.2245	50.5314	43.4624	50.1386	47.8318	43.1382	42.0847	38.4616	37.8912	38.434	39.5622	40.126	49.4665	45.8704	40.4129	40.1313	46.9717	42.5251	38.9342	43.5093	38.6142	40.817	47.8217	46.4342	46.9132	35.5094	39.8802	54.6307	55.7722	41.3081	52.3841	42.4028	44.2149	55.3395	51.2268	36.3974		51.6159	49.0614
			161.856	46.3378	56.7864	48.082	40.659	44.4291	47.0493	49.5226	49.506	50.1829	43.9251	52.3644	45.7421	44.7551	42.498	37.1665	36.0038	39.2804	42.7255	41.4121	48.3894	45.6612	41.2153	43.1877	46.4942	42.25	36.4324	41.9403	40.903	40.0918	48.2829	43.2229	44.1334	39.744	37.3851	58.4267	53.9568	42.8752	52.2309	41.6274	42.635	53.367	50.9431	35.6285		51.3056	48.5953
			162.256	45.9922	55.5618	47.6489	41.6674	44.0617	47.0019	51.1542	51.1414	50.4479	41.8949	52.1327	47.23	42.9999	40.584	38.7644	38.7262	39.5109	42.9948	40.0851	47.427	44.9539	39.3864	40.4721	50.2117	40.4175	39.1354	42.6194	37.9762	42.4404	49.0485	44.8822	46.7385	37.427	36.8485	56.7109	55.7289	41.2641	49.4768	40.8011	42.7711	50.8716	54.4857	38.3012		52.9663	52.7451
			162.656	48.7803	54.5076	46.8808	41.2757	42.9642	49.0185	47.9063	51.1945	49.3987	44.9569	53.4541	46.2084	40.9266	44.6387	37.6074	34.2599	37.2055	40.6122	40.5699	49.6505	47.406	40.3062	42.5966	48.9592	43.7733	40.3265	41.6373	37.4383	38.4498	49.1877	46.0158	46.9124	36.1095	37.1402	55.967	56.4916	39.9362	52.682	44.2517	43.262	53.7033	52.0116	36.5261		53.7694	50.729
			163.053	48.019	56.0983	47.9569	43.2713	45.3054	47.9808	51.282	50.6641	51.2417	42.2235	51.6211	48.1585	42.5448	42.2595	37.9435	36.6541	41.1153	42.1898	43.5464	50.8161	49.9176	42.674	41.0256	46.1668	37.5024	40.3001	40.5366	41.7111	43.6776	49.6671	46.3437	46.1344	38.9014	39.3849	52.0505	54.0107	40.52	49.5624	40.8684	42.8657	52.0959	51.7413	38.1795		55.8291	47.7535
			163.453	46.5896	57.4819	51.0634	38.9655	42.7445	47.9738	50.2017	50.4277	52.4726	43.0542	51.7597	48.3684	43.3553	44.3944	35.193	37.8053	40.4599	41.5965	41.987	47.7761	44.7735	41.7241	43.7846	45.2276	40.1315	40.393	41.6119	41.478	42.1715	47.9891	45.7441	46.1234	36.9152	38.1449	55.2413	52.5098	41.4637	52.8683	41.8819	42.283	53.5988	51.9809	37.4815		51.3559	50.0403
			163.853	49.2993	56.6813	47.2212	40.8378	44.3008	50.0824	48.6379	49.8407	50.1354	44.2384	53.1886	47.1554	39.8791	42.1736	36.3903	35.8237	40.131	41.9831	41.2042	47.1999	42.1829	40.7546	42.0241	45.1221	38.0517	38.2164	40.8409	38.4528	40.3566	46.4557	48.0181	47.6804	35.1704	39.225	60.7505	52.479	38.5266	53.525	40.0162	41.9167	52.8652	52.1365	38.7973		48.438	47.5064
			164.253	47.2377	55.2157	47.0763	40.2551	45.7788	48.802	48.5395	52.2571	51.7203	42.3283	51.1176	48.1756	39.1439	41.0479	37.7213	35.7489	39.7637	43.3017	41.3678	49.2086	47.559	41.0726	44.6372	44.9324	34.6037	41.3928	39.2841	41.5752	38.8483	47.9692	46.295	49.4639	38.7975	38.0959	57.1579	55.4709	38.4717	54.2721	40.0567	45.6631	52.68	50.9554	36.8157		51.5932	48.2958
			164.653	48.7129	55.3629	49.4369	40.8608	44.8528	50.5278	48.8521	51.2047	50.6347	44.5118	51.2726	47.9802	37.0954	41.1596	38.3364	36.0823	39.098	44.2056	39.0683	49.0302	46.1101	39.0609	45.0114	47.1762	39.5828	40.7474	40.5594	39.781	42.9616	48.8473	43.2253	46.0708	37.7609	37.6668	59.3526	54.7254	40.0794	51.0646	42.1454	44.6407	54.8127	51.3146	37.492		48.5824	47.0254
			165.053	48.045	55.8292	49.2418	40.2441	44.8085	50.8712	50.9374	49.9944	52.5742	44.6687	50.7758	48.7146	40.6579	42.7588	38.13	36.4719	39.1139	42.2241	39.9274	50.575	49.1081	39.1713	41.6605	46.7093	40.1215	40.5359	40.5957	35.4545	44.375	50.9148	46.2138	45.8841	37.0916	37.3032	55.8676	52.0637	39.4242	48.0064	43.3649	44.0885	52.4531	52.1563	38.0852		50.1054	49.8338
			165.453	47.8081	54.6193	49.1164	37.3934	43.6226	50.1334	49.7813	50.2427	52.1577	44.1884	52.6749	48.6818	42.6626	45.5285	36.2208	39.8571	38.7859	43.9596	40.6096	48.6746	46.1087	40.3158	40.7362	47.1357	37.0379	39.234	41.3731	38.9634	39.0601	47.0304	46.9188	47.3135	36.9763	36.1708	59.6537	56.2827	40.7729	52.2768	42.642	43.5515	53.4815	52.5089	36.0888		49.6978	49.1824
			165.853	50.8869	55.3704	47.8368	40.8746	42.6513	47.6764	50.0716	49.5548	50.228	42.664	51.6798	46.7798	41.4969	43.3766	36.4394	37.4863	41.4022	42.0842	43.3724	48.7337	47.5473	43.0442	41.6326	47.3957	40.0285	40.711	40.0914	40.1242	39.7064	48.4878	46.2226	47.0303	36.079	38.6911	54.2783	53.2715	38.5061	54.2935	40.1651	44.3403	50.3331	49.7067	35.1774		50.1465	44.9782
			166.256	50.1291	52.5236	48.1668	44.1029	42.7724	51.5098	51.8039	49.9429	49.8966	42.8397	52.3125	46.7609	40.0244	41.9577	39.0521	38.2227	38.2127	44.881	41.2836	49.7838	47.5853	40.8479	43.1872	48.8333	36.5816	40.3244	43.2304	36.6464	45.7115	48.0385	46.3849	47.0475	42.1249	35.9348	57.3518	52.6413	42.1964	51.4904	42.4756	46.1872	53.5343	50.8886	35.4997		48.086	48.0022
			166.656	48.0295	57.9887	49.0246	40.3161	44.6572	46.4681	49.8272	49.7236	51.465	44.0275	55.0792	48.9912	39.2547	43.6688	38.6316	35.7229	40.0332	41.9101	42.2712	48.1192	46.4455	42.0562	41.5056	47.7218	40.0594	39.4983	40.9555	40.1449	40.275	47.2212	46.8468	45.7818	39.2751	41.6529	57.0819	53.6861	40.7354	51.7282	42.6268	45.2613	48.0873	49.6183	37.6042		49.5258	48.5473
			167.056	45.9861	54.5184	47.0585	40.7138	43.5975	48.0572	51.5786	50.8142	50.4075	42.3077	54.5869	47.6052	41.2022	42.2062	35.039	36.8401	38.258	41.0343	40.5646	49.5546	47.3237	40.0767	44.4469	45.9838	40.2413	39.7265	37.5129	38.7829	44.849	47.0667	42.7536	47.435	36.9583	37.6428	54.2001	51.6506	38.3705	49.2939	39.4978	43.7439	50.8454	51.4088	35.5855		51.5354	46.1812
			167.456	47.0223	56.7142	48.8411	37.1444	43.4658	46.0152	50.4885	49.8246	51.8681	45.5205	55.5938	47.125	43.6336	43.0573	36.396	34.7699	37.718	41.4042	40.1789	49.8823	48.1208	39.7854	37.9951	46.5727	40.2275	41.597	38.9176	38.2348	39.4089	45.5575	45.4385	48.1439	38.1892	38.6623	55.5676	52.3617	39.7649	56.5366	39.9062	43.3674	51.5079	49.4899	39.9357		53.3384	48.6545
			167.856	48.85	55.6635	48.3652	40.5946	43.6721	45.4827	48.5817	50.1728	50.1052	44.38	53.1522	47.398	41.5733	44.4366	39.9183	38.2814	40.5119	42.6979	41.7443	48.152	45.8292	41.5521	42.4311	44.9171	40.3066	40.6647	39.047	41.2648	37.6445	48.6003	44.2602	47.4895	37.5634	34.921	55.7833	54.6336	39.5772	52.7223	38.4593	44.0069	52.7021	55.0118	37.3164		51.8918	51.1309
			168.256	50.0953	57.077	49.2653	40.367	47.7052	48.1169	51.7895	50.0728	49.412	44.0654	54.2725	47.3088	39.5825	44.9649	37.9908	35.0925	38.2772	43.5488	40.3061	48.7867	46.4349	40.1808	42.5181	44.2142	39.7345	40.7093	40.4617	41.9362	37.5414	48.1845	46.5967	48.1893	36.8632	35.9257	57.8242	54.7031	40.2755	54.0048	40.2655	42.9727	50.2482	54.612	36.5356		52.4767	51.1578
			168.656	51.1667	57.5751	52.3686	40.5026	42.2143	46.5077	49.2301	51.9438	52.7139	41.1319	52.5561	47.7344	43.3156	43.0971	39.3177	35.634	39.5895	42.4978	41.4683	48.5707	46.2093	41.0695	41.2686	44.0441	38.4055	41.4985	39.3066	44.2333	38.0703	46.3404	46.5256	46.5257	38.6907	38.0135	53.2629	51.5224	39.1653	53.4228	40.2725	44.8381	48.7175	49.245	39.8943		49.5814	48.9922
			169.056	49.6106	57.7511	46.7133	42.4468	45.0851	46.3577	46.869	50.618	51.9226	43.8552	52.1733	46.5581	43.2198	45.3751	38.3789	38.2752	39.2879	42.4077	42.3081	49.8012	47.0954	41.8912	39.6718	47.3938	37.4459	42.3904	38.2148	40.2824	36.0336	47.9436	43.1499	47.2986	33.3653	39.3943	57.6481	54.0551	39.7454	50.2637	42.6291	41.0056	54.3276	52.1206	37.8336		52.7595	46.3938
			169.456	48.0116	54.9865	44.9811	41.4129	42.1817	47.9927	46.6721	50.4649	54.4707	44.3349	55.1786	48.5008	42.8778	42.1998	38.2963	35.8931	37.9215	41.4774	42.1822	48.6486	46.7272	41.4721	41.8608	44.0792	39.6677	42.0353	38.6386	42.7531	39.2879	47.2625	44.3841	47.1149	38.6148	38.6434	56.3083	54.9789	40.2957	52.3142	42.4398	44.8167	50.6463	52.9331	37.3748		53.212	50.6277
			169.856	49.8697	57.314	46.4921	41.7055	41.6701	47.8121	50.0655	51.1339	52.0462	44.7468	52.8023	48.7999	43.3391	45.1235	39.9349	38.2318	40.7853	45.3672	42.2581	50.3618	46.8669	41.5885	41.2965	46.7434	39.6074	41.7092	38.3456	37.3969	40.0409	47.6015	44.1731	47.9202	39.8904	36.0618	58.4603	50.9474	40.8962	54.2497	41.9959	43.1294	53.9945	51.7644	36.7655		51.4779	47.8577
			170.256	48.5097	55.7521	49.7533	40.1076	45.0622	51.4077	50.0297	50.4079	51.3862	45.7047	54.9979	47.6658	43.6526	43.7367	37.3729	37.6435	39.1548	41.6541	41.585	50.9023	46.9994	41.0372	40.1675	47.613	38.8459	41.5355	37.5014	41.1502	39.2108	49.4281	44.1879	44.5801	39.8827	37.247	56.2363	53.7145	39.6739	51.9426	42.5946	42.0051	50.3732	51.1941	38.1381		51.4242	44.8094
			170.656	47.303	55.7209	50.0105	42.4741	43.6895	46.3638	51.0489	53.2654	49.688	44.1623	53.3241	47.245	42.1639	45.043	39.5895	36.3341	39.3417	41.8833	41.6999	48.9677	45.9368	41.4362	42.806	43.6806	41.7775	40.5851	39.9138	41.6558	39.4264	50.4261	43.1323	45.9434	38.9195	38.8393	59.0406	52.8969	41.1042	51.4039	44.4155	45.0968	51.1552	53.9531	38.2459		52.5625	46.6683
			171.056	49.8775	56.9143	49.3071	41.9179	44.9361	49.2028	51.6347	51.5338	50.9573	44.5976	55.5734	45.3942	42.7215	40.9796	37.9782	38.7601	39.675	43.2798	42.0359	50.5236	46.7615	42.3621	41.4415	46.9857	40.0696	40.5363	37.5667	37.7742	41.2873	48.2737	46.2189	47.457	38.8713	39.5723	54.725	52.6483	41.1672	51.3197	41.8343	42.5315	52.0001	50.3131	38.5717		53.1726	48.9471
			171.456	47.9773	58.8064	48.7392	42.9556	43.2565	47.3504	50.6322	52.6538	50.3173	46.1162	56.0208	45.7669	47.0697	41.5114	38.8142	38.9552	41.7127	44.8014	41.9371	51.2859	47.8786	41.9879	41.8593	47.521	38.1174	41.1666	38.2508	41.4298	39.2215	49.4945	47.2981	48.2736	37.1573	35.7721	54.0731	52.679	40.0195	50.4833	42.2062	42.3691	52.4431	52.2655	37.8368		50.6761	49.5711
			171.856	49.2966	54.9116	49.4284	39.435	45.6606	47.6424	51.4787	52.1238	49.3883	46.3513	54.0639	46.8647	42.5799	41.9083	40.6177	34.6464	41.8585	43.9671	41.5465	49.3069	47.8375	41.623	41.9807	46.6237	40.9124	43.2669	39.637	39.676	37.242	46.5962	46.0925	46.3127	37.7992	39.196	51.8217	52.1081	40.8722	52.5881	39.3677	41.8938	52.6643	52.3146	38.3531		52.7235	48.5333
			172.256	49.1302	56.7633	47.0874	43.4692	44.0349	47.034	51.252	50.735	51.6051	44.8014	56.1857	47.7005	42.6218	44.9079	38.8236	36.9292	37.6165	43.9186	41.7499	48.9946	47.4501	41.2415	44.0631	48.1881	37.7058	41.2126	38.0898	40.5324	42.7993	47.1313	43.7848	47.17	36.0894	37.5136	52.8988	53.9301	39.0504	51.3866	41.506	42.2372	51.0765	54.2282	40.3453		53.2792	47.2135
			172.656	47.4045	55.0927	47.6162	40.8133	46.1359	49.1826	49.7332	51.5975	49.5328	46.6095	55.2068	46.2306	41.7395	43.9916	37.703	38.1365	40.9338	45.1607	40.9153	46.9833	45.331	40.6176	42.0383	45.7224	36.4183	40.7827	38.6808	39.5362	39.444	46.8687	42.9142	44.2104	38.2859	37.8488	54.2075	54.3577	38.92	53.0894	43.5155	44.7108	53.7092	54.5017	38.2637		49.3617	49.4589
			173.056	46.2531	55.7586	51.5025	39.9635	46.9069	48.3791	46.9001	52.4105	51.2301	43.3298	54.9146	47.4436	41.7599	45.6234	38.0239	37.0473	39.0235	41.2555	41.841	47.2717	47.0029	41.5076	41.7977	45.4535	42.5484	38.9966	39.2491	40.8212	40.9658	49.3872	43.433	46.1337	38.3493	37.1723	52.3143	55.3535	41.3995	51.8819	43.8839	43.4891	52.526	53.3124	38.9028		54.3077	48.8938
			173.456	48.5743	54.5911	49.1789	41.5393	45.6778	47.1975	50.2071	51.2302	50.7434	42.7384	54.6629	47.8937	44.1149	44.647	36.171	38.3664	41.5814	42.3974	43.4741	48.6853	45.8523	43.2914	43.1669	45.2924	38.1151	40.0434	37.6849	37.7997	37.1031	48.6402	44.9539	45.7497	39.475	35.8158	56.7591	53.88	40.593	51.8737	41.2179	43.1606	51.5672	50.5851	39.9889		50.6606	49.5732
			173.856	49.7877	54.6609	52.2102	42.2819	46.8969	46.3724	52.9797	52.4757	47.511	46.0941	53.7665	47.0473	42.7733	44.6921	39.3367	38.5577	38.6621	43.3168	41.277	50.065	48.0119	40.7148	42.2754	47.5325	40.9632	39.0024	42.5632	36.0211	39.6002	46.2031	47.2694	43.5664	38.9436	40.3954	54.4378	52.9873	38.6758	51.4975	41.1543	44.0514	51.8839	52.3775	36.9564		50.5925	49.9306
			174.256	46.666	52.9192	50.7609	38.7464	44.41	48.7497	50.3373	49.9677	51.6269	44.7878	53.399	45.8506	44.3262	45.0797	39.505	36.982	39.6457	44.229	42.362	49.5048	48.4033	42.0208	41.9016	45.2564	41.0391	39.641	36.4357	39.0733	38.3859	48.8496	46.4577	44.9544	37.3609	37.7156	59.0748	54.0672	41.2724	51.098	41.1285	44.6208	51.8336	50.662	39.8144		54.0997	46.1919
			174.656	48.8175	54.6904	50.133	40.4057	43.5906	47.0636	51.4614	49.9958	49.8752	43.306	53.2804	46.646	42.9988	43.12	38.2427	36.4888	40.7852	41.8413	41.5325	51.191	49.5236	41.4593	44.8431	47.4375	41.3533	40.7972	41.2123	40.9932	40.0197	48.3225	45.0284	44.8746	37.337	37.534	58.0235	54.1981	38.914	54.5863	39.2875	43.4432	54.08	50.5188	38.8432		51.1098	45.2233
			175.056	48.2539	53.575	54.7763	39.1101	44.8767	47.6278	49.402	52.9165	48.6821	45.7064	54.7148	48.9271	41.6689	41.7475	39.9522	35.8263	39.8815	45.6702	41.8111	50.4782	48.2948	41.7656	41.0705	46.7357	41.5582	37.4277	43.5537	38.0904	42.6216	47.9623	42.7936	45.6739	38.45	36.3405	57.1707	52.9259	40.4432	53.4368	40.5691	40.0739	53.7719	50.1482	35.9243		49.7139	47.967
			175.456	45.2217	55.507	48.914	41.5075	44.5118	49.2575	52.3483	51.7625	47.8919	41.1684	53.0483	47.1447	42.2928	43.7025	37.5217	34.9362	39.7564	44.1843	40.5279	48.2129	46.3983	40.4024	43.118	43.7208	37.4622	41.0992	36.6924	37.5445	34.9839	46.504	46.7617	43.74	38.5004	35.9228	55.8924	54.1954	40.6568	53.4426	40.6173	42.4495	52.6221	51.6097	37.6769		52.094	49.8366
			175.856	45.6327	54.7882	51.826	41.0813	45.4278	43.6584	49.6896	49.3915	51.435	44.3803	53.8444	44.2836	43.5355	46.5294	37.7191	37.4144	40.5614	44.2598	40.9197	49.3715	46.8387	40.4676	40.0209	45.9086	40.5426	43.0854	39.7019	39.7826	39.4494	46.9292	47.4021	45.3472	38.7437	37.5575	53.5227	55.8729	39.5006	54.5563	39.734	43.5617	51.5254	50.2508	37.2862		51.3672	50.4195
			176.256	47.0836	55.7446	49.5976	41.9665	42.4818	49.0617	48.2565	51.1187	49.9699	43.035	55.9407	46.1529	42.5209	46.0545	39.8701	36.8919	42.2621	45.8027	41.8279	50.1557	47.957	41.6229	45.0594	48.6459	41.5258	39.7619	40.2562	38.5759	39.8946	47.0826	46.3541	44.7319	39.1457	35.0052	60.8415	55.1381	43.5146	54.5943	41.54	42.2881	50.3642	49.7824	37.8224		53.3276	47.9499
			176.656	44.9639	55.5933	48.2046	40.4057	46.3884	48.8399	50.2625	50.8251	50.0941	43.8449	53.665	48.6313	41.9943	45.5405	39.3013	35.7282	40.9488	42.6816	41.1602	49.5796	48.0503	40.9098	45.1707	48.0408	40.283	42.1755	37.9272	39.1563	38.6242	48.0132	44.319	45.9184	38.6658	38.0294	55.926	54.4576	40.5627	56.0665	41.9293	41.8703	53.6157	52.7936	39.2199		52.6939	50.2627
			177.056	47.3523	52.9255	52.3506	42.3564	43.5155	47.2118	50.2722	48.1047	48.9804	42.9966	54.2021	46.7995	44.1558	46.3488	39.8299	36.4021	40.8264	40.95	41.5149	49.7037	48.8671	40.9543	41.2851	49.3358	41.5185	40.2263	41.4697	39.0412	40.0891	47.655	44.5942	48.362	38.709	37.9537	60.3512	55.1704	41.1997	53.3076	42.3158	44.9275	53.6332	54.0042	39.1767		53.0227	49.1754
			177.456	46.2562	53.7938	48.0832	39.9728	43.875	49.4191	51.098	49.505	49.55	42.969	54.9929	46.4738	45.7266	45.8027	39.2352	35.707	40.2161	39.7014	39.8259	51.517	49.486	39.352	43.7355	44.8489	41.2266	39.4744	40.3681	39.7383	39.1681	45.8519	45.295	46.8709	40.6276	37.2517	58.2292	53.3251	41.6395	55.578	41.6679	42.4057	51.1233	51.8905	39.303		51.7735	48.5244
			177.856	47.2503	54.249	50.0907	42.3798	47.652	47.5451	51.2283	49.8166	47.4449	43.9597	53.5264	47.1035	44.7726	45.3507	40.7779	35.6172	41.6297	43.3501	42.2249	49.5559	48.0524	42.1913	41.3183	45.1525	36.8632	39.5065	39.588	38.7034	39.6695	47.6456	45.15	44.9477	39.6083	34.0798	53.9049	53.4932	40.542	53.0293	42.2284	45.9514	49.8016	50.278	40.671		52.6505	46.5619
			178.256	47.1629	56.7387	49.772	41.7066	43.4053	48.3124	51.2173	50.2544	49.4931	44.0561	55.0715	46.8038	42.6964	46.2595	39.9327	38.7217	41.6396	41.8505	42.8655	47.5983	45.5517	42.3737	45.6136	48.5571	40.058	39.9383	40.4949	41.7804	37.8185	47.9684	45.5589	47.5988	38.2232	39.0208	58.8677	54.3083	42.3775	54.1621	43.0578	44.6889	50.6727	49.9549	38.4466		51.7142	47.5304
			178.656	48.8543	56.5654	47.0325	40.5789	41.7949	48.021	52.7588	52.9826	49.7371	45.2027	54.0461	45.2966	44.2152	43.1706	40.5282	38.2178	41.9304	45.0417	41.8452	50.62	48.2698	41.0424	41.479	47.0555	39.4587	40.0733	38.1334	38.8223	40.3184	49.5572	44.7561	45.8701	38.6791	37.1238	58.7256	51.9456	42.1144	55.5443	39.1449	44.419	49.2947	50.0229	38.8927		49.5244	50.3762
			179.056	49.0477	53.45	47.703	39.3878	43.7444	45.5261	55.3414	48.8912	52.2635	44.5198	54.5629	45.8986	42.7335	45.9768	39.0257	36.0124	40.2966	44.4158	41.6874	50.5786	47.1777	41.6561	38.9917	47.5405	42.3949	39.3777	39.8964	41.3512	38.2714	46.113	45.5778	47.8824	40.9844	34.6708	56.0771	52.7247	42.4496	53.4318	42.9471	44.1277	49.6651	49.6743	38.9959		52.9859	50.6496
			179.456	46.8927	56.5254	46.5271	41.658	45.5833	48.2039	52.7703	50.7784	47.7361	45.0034	54.9367	48.1691	44.3834	46.2195	36.8504	37.3974	40.4341	45.4747	41.7213	49.4376	47.7905	41.1054	41.3493	44.1458	40.1333	42.6764	39.9821	37.7775	44.9442	47.4179	44.1554	46.1821	38.97	37.0788	53.9279	52.311	41.6676	54.5553	44.8539	44.6111	49.8228	48.4695	38.5601		50.7297	50.1782
			179.856	46.1598	53.3719	49.8568	39.269	45.7422	48.0274	51.8482	49.2033	52.4217	45.25	55.572	48.1872	45.2674	48.5219	40.1526	35.6922	41.0714	46.8494	42.2737	48.721	45.1739	41.8251	39.4664	46.162	40.6719	40.5676	38.6147	39.3493	39.3715	48.1118	42.0695	44.9925	38.6837	40.0777	53.1778	52.6508	41.1766	56.2922	42.9228	41.8708	53.2942	52.4072	39.5185		52.5162	49.2756
			180.256	49.0085	55.9483	50.231	42.5503	46.1947	47.3742	51.8799	50.4292	51.6284	44.7683	55.2258	47.87	44.0744	47.1855	37.4489	37.5486	39.021	42.7107	40.1908	50.769	47.1349	39.6171	38.3691	47.5561	41.6038	39.5737	39.4177	38.5813	39.4758	48.474	44.1838	48.8973	39.7213	37.1491	60.2359	54.342	43.6358	57.54	43.7716	45.206	52.6756	51.929	36.7968		51.7619	49.4472
			180.656	47.6917	56.2571	52.0124	38.9693	44.9139	50.4492	53.2841	50.0415	48.4547	44.5837	54.537	47.048	45.4382	43.6619	40.0967	37.6727	38.8307	40.3084	40.4742	48.6865	44.9488	40.1166	40.8018	43.6425	39.2966	40.1353	39.3394	41.2793	38.5724	50.3148	42.3561	45.8548	37.5576	38.8062	54.7156	56.4733	41.1958	55.4477	45.9086	43.6858	53.2234	50.1399	37.3909		50.992	50.3764
			181.056	49.4921	56.4402	47.8268	42.1248	43.136	47.6018	52.342	51.6346	50.9991	45.7275	56.2847	44.9458	44.3708	45.0109	39.679	37.2261	42.2472	44.3467	39.8208	49.9063	49.4607	40.0496	41.5786	47.8031	40.5483	40.9364	37.4695	37.855	39.3265	49.3875	44.8735	43.3546	37.7195	41.7415	57.0054	54.2569	42.5655	57.2151	44.3677	46.5969	54.3644	50.5046	37.3967		52.05	51.2149
			181.456	45.2581	56.1902	49.8405	40.8798	43.6819	48.5975	51.1278	50.0856	50.1182	42.4781	55.1808	46.9838	45.468	45.0023	39.0685	36.9223	42.3114	45.0615	41.7333	48.771	46.6008	41.5243	40.9715	46.614	42.5646	39.6488	42.5337	40.0481	42.9622	46.4801	44.6654	47.8027	38.2297	37.2621	58.7842	53.9736	41.8024	56.6717	41.6473	46.5497	51.7076	52.1406	36.294		49.8655	49.5986
			181.856	45.7467	54.8752	47.1056	36.3841	41.8748	49.9791	51.3501	50.4328	48.6195	47.7423	53.7851	44.217	42.8303	46.7052	39.4713	35.7051	40.3245	44.8243	40.1013	49.583	46.5622	39.8113	42.4815	46.199	39.7239	40.4624	41.1369	39.8445	41.8638	45.9498	43.315	46.2891	37.3454	38.0858	56.59	51.7764	41.724	54.3911	41.9607	44.5347	51.1069	50.0957	36.5326		54.4362	49.3492
			182.256	46.9556	56.923	50.7113	42.1656	44.7823	47.461	51.5211	52.1988	50.6123	43.0246	52.9195	45.7993	44.677	47.5432	39.0248	39.8676	42.6995	42.8544	40.7992	50.1876	48.0991	40.2406	43.7153	47.2973	38.6557	38.4733	37.3836	42.3937	40.341	48.8015	43.4259	45.6818	36.8216	37.0648	56.1503	54.3349	41.5808	53.393	40.6061	44.0088	51.9558	49.127	37.5819		52.6064	48.0861
			182.656	45.2193	55.3898	53.2688	40.8536	44.0076	48.334	52.87	51.3635	50.2538	45.7193	53.2389	45.8294	45.0937	45.2116	41.5113	39.2019	40.7995	40.1133	39.8817	51.5098	48.2647	39.9567	42.4257	47.0281	39.9447	38.0056	38.9782	37.9101	41.4214	47.3934	44.9863	44.7012	36.97	35.2444	58.1578	55.3881	42.3227	55.1739	40.6231	43.3363	51.9119	52.1013	36.5921		52.0352	48.687
			183.056	48.0206	57.5466	50.9185	41.2823	48.541	49.0817	52.3582	49.0732	50.7725	43.3978	53.8762	43.0248	44.3465	47.7565	41.6654	37.9413	39.5234	41.1649	42.2724	50.6336	49.9772	41.8859	41.099	48.4211	38.703	39.8207	40.8638	39.0153	38.8957	47.3294	46.153	47.1767	36.0459	36.3524	56.5819	54.4266	41.1916	57.2334	41.5107	45.0417	51.5434	51.6708	38.8272		52.4537	45.6576
			183.456	49.2791	57.7035	53.9241	42.2236	43.0362	47.0388	50.4162	51.4137	50.7684	44.8044	57.384	43.9898	43.3353	49.6279	41.0786	38.3086	40.3673	43.0501	41.3344	50.1853	46.7987	41.043	41.8663	48.417	39.3562	39.2176	40.5123	40.8525	40.5307	48.0849	44.6341	47.9368	38.5984	34.6791	59.8499	54.9522	39.9986	58.8599	39.8637	46.204	50.3313	48.4954	39.27		52.1657	48.3948
			183.856	48.6846	55.1928	53.5402	40.9437	43.3664	49.0596	52.6835	51.1487	48.4213	44.7453	57.2084	45.374	41.1972	48.6028	42.2389	39.6935	41.3029	40.7019	41.2898	50.7042	49.0391	41.3658	43.6491	49.2763	39.5887	40.7681	39.942	37.2953	37.4332	45.8692	40.963	46.8982	37.6048	40.0245	57.8574	55.1808	41.3451	58.1253	40.7398	44.8471	50.8545	51.0296	38.7253		54.5647	46.2286
			184.256	49.7316	55.469	49.5622	37.4279	46.9765	49.5655	49.6627	51.3993	52.3368	44.4715	54.5789	45.1893	43.5482	49.0724	39.9556	39.6769	38.1963	41.1287	38.608	52.1577	49.9042	38.2147	39.8122	48.4739	38.7824	41.926	38.5055	38.5597	37.5651	48.6376	43.1847	44.7737	38.0026	40.6701	55.2021	52.7111	37.8806	51.4636	41.487	43.1991	50.8343	49.8495	40.1643		52.3112	46.903
			184.656	47.877	56.5728	48.8988	40.7284	44.5213	48.7701	48.4814	52.5844	48.5466	48.1121	55.774	46.7458	45.6176	45.1519	42.7172	38.3715	42.1416	44.6467	41.7324	49.655	47.8651	41.7062	42.0962	46.2576	37.9367	40.2092	40.8258	38.7579	39.5458	49.9632	43.1915	44.0118	38.6526	35.8975	58.0212	55.2228	40.2559	54.0668	43.7574	43.6458	51.4442	46.8803	37.2785		52.9641	46.2301
			185.056	47.3817	57.068	51.5891	41.2826	46.182	47.7475	50.0061	51.3845	50.6345	46.346	54.3803	44.8764	44.2454	46.4268	40.6155	39.3871	39.6059	42.0144	40.7485	51.8726	47.8025	40.6982	45.2847	45.9135	44.6197	41.082	41.6533	39.994	42.6762	47.8937	45.6586	43.6758	39.1787	36.3739	57.865	51.7112	40.9075	56.3658	42.3438	44.1595	52.9465	51.8704	38.7402		54.3408	48.3188
			185.456	48.2214	54.3521	49.568	38.2274	47.0185	47.0754	49.757	53.3602	52.4016	47.8989	53.6354	47.0753	43.7805	46.501	42.1858	39.327	39.8328	44.8993	40.8083	49.6534	47.6153	40.6613	42.9919	49.4942	42.0631	40.6779	41.0611	39.3161	39.5307	49.1739	43.6692	46.561	39.2187	39.0549	57.5494	54.2607	41.4083	53.0138	44.2733	43.3271	51.0788	52.9665	37.6651		50.1436	48.2735
			185.856	49.658	54.5769	51.2694	40.5166	45.0691	50.7128	50.4933	52.2079	50.4369	45.1301	52.5907	47.2519	40.9416	46.7383	39.0615	40.6307	40.5071	45.5521	40.5294	48.2778	47.4281	39.9685	41.2874	49.2902	40.5288	41.8735	42.293	39.8518	39.6254	45.5706	44.3278	43.291	36.9026	36.7127	58.4084	52.775	41.217	53.4062	39.403	44.7596	51.4136	50.4099	37.1765		50.2624	49.7306
			186.256	49.4983	54.2043	48.653	39.7953	44.4851	47.0846	50.0245	53.712	52.7565	45.166	52.8626	47.4917	44.4186	47.9685	39.4921	41.1108	39.5399	44.5109	39.7792	49.872	46.8733	39.7984	43.2669	48.878	39.2032	41.7801	42.1232	39.4513	36.1378	47.9808	44.9214	46.7021	37.458	35.6661	56.8337	54.519	39.3703	55.7541	40.6603	44.8012	51.9035	56.0664	34.4854		50.7458	48.3527
			186.656	48.1014	54.5981	47.3446	40.8182	43.1051	47.7305	51.0005	52.0447	52.2275	44.6291	53.0101	48.0478	42.7142	46.3128	41.068	39.1058	40.1602	41.1434	40.1734	49.5077	47.4298	39.5997	42.9327	46.5862	43.376	39.7459	41.9523	40.2949	39.6895	48.1704	46.0064	47.0021	37.5277	34.2939	61.3488	53.382	39.9608	53.652	39.1702	46.5394	52.2124	50.47	39.2756		53.5014	46.485
			187.056	49.3652	54.9071	47.424	39.3588	43.8191	48.6871	49.2905	52.0653	53.273	45.0744	54.2654	46.9801	44.1687	46.985	42.2841	35.7571	40.157	41.6566	41.0398	47.531	42.6895	40.846	39.4437	48.614	42.2909	39.1574	39.6677	37.0784	38.5042	48.8655	48.0011	44.4361	39.0865	37.2841	55.3825	53.4071	40.3824	53.5486	39.8431	43.4645	51.3502	51.2763	37.5985		51.1521	47.2244
			187.456	48.7022	54.6039	48.2323	40.7659	45.8952	47.825	49.0194	50.6911	53.6907	44.574	52.9034	49.1758	42.4594	47.9081	40.4864	38.4284	42.175	41.6962	41.004	49.6937	48.141	40.5257	43.4588	48.5082	40.1233	43.5766	39.5092	41.7574	35.2148	48.018	43.8078	45.0055	39.3003	33.7111	57.4911	53.9665	41.5296	51.9488	41.6559	46.7706	50.2541	47.8351	36.9735		51.8502	49.6725
			187.856	51.3145	57.8006	51.3077	42.1959	49.4106	50.491	50.5206	51.5205	53.7026	41.3181	55.9145	46.7579	45.0976	48.8081	41.1761	38.375	42.3018	41.934	40.1916	48.158	47.3433	40.3539	42.8331	47.2642	39.1796	39.9772	39.6298	38.4813	41.1843	48.8794	43.0522	44.5357	39.1723	38.2962	58.9138	55.096	39.5719	54.9363	39.963	44.5069	49.1758	50.7435	37.1987		50.4796	52.3075
			188.256	47.6586	57.8108	49.6416	40.941	46.043	49.28	50.5088	52.2995	50.4707	40.5447	54.422	46.3034	45.7137	47.6961	39.7317	38.2582	39.2386	45.1266	41.1948	48.3585	46.458	40.8729	40.9682	49.8012	42.435	40.1855	39.8931	39.6383	44.3691	45.5293	46.3026	45.3558	38.6158	37.985	59.5706	53.4437	37.8957	52.3997	42.2012	45.3554	51.351	49.3648	37.0453		50.1905	50.4371
			188.656	48.3602	54.4629	52.0084	45.1827	46.8234	50.1023	50.8219	50.2699	50.7622	43.4404	54.3697	48.9631	45.3623	49.5859	42.6426	39.0178	40.2056	40.9609	40.3711	51.6562	47.2423	39.9846	41.4681	48.0821	42.0143	39.5721	40.689	36.8952	42.9157	47.8377	46.9454	43.9882	36.486	33.449	60.4644	54.5035	38.4417	58.7028	41.5642	44.6754	51.7283	50.4604	37.6617		52.1688	50.5159
			189.056	48.4218	54.9901	51.6168	41.6834	44.869	46.4081	48.6166	52.0669	50.3539	44.4032	55.2807	47.8608	42.7673	49.7805	41.0481	39.2471	39.2866	42.727	39.8818	50.1273	48.4717	38.9472	41.2317	49.6774	40.2582	38.9257	38.9982	36.6372	38.8378	48.2509	44.6351	45.5474	37.7129	35.2515	60.2676	54.4378	40.4855	55.8885	44.2413	41.5819	52.6642	50.4083	38.2723		52.4412	49.3572
			189.456	48.6713	57.0749	50.0262	43.236	46.2215	50.2316	52.4505	51.0332	52.7398	45.0826	53.4817	45.4812	41.98	49.7585	42.6407	37.8769	43.2144	42.5225	42.2271	52.7954	50.3668	41.2881	39.7039	46.9332	39.9884	39.0389	39.8701	39.5946	39.0438	49.4361	44.2233	47.5038	39.1028	35.3157	56.3819	53.0348	40.0616	52.483	42.3514	42.9108	54.1948	51.8804	37.8162		54.7262	50.0647
			189.856	49.7437	57.4516	46.7105	42.3957	44.949	47.9407	48.4224	51.2999	50.4201	46.3217	53.6662	47.4363	43.5908	50.0666	42.7772	38.6577	43.0207	45.4505	41.6271	48.127	46.1325	41.313	43.8209	46.9566	40.9329	41.7372	40.0387	37.9084	38.8175	47.7425	44.2664	49.17	41.8629	36.9971	59.0421	54.139	39.7901	55.3727	43.4232	43.9616	53.067	51.608	37.3243		52.7634	47.1688
			190.256	48.5325	55.9776	53.7259	40.6533	47.1309	50.9295	52.541	52.258	50.7443	43.0151	53.4119	48.0203	44.8134	46.1928	42.0148	38.0166	40.7195	43.9685	41.0039	47.0545	46.1675	40.4191	43.2875	48.9601	40.9583	40.9051	40.113	41.163	40.9868	45.2994	44.421	44.9671	36.8368	34.19	59.4034	53.6754	40.5395	52.3399	42.0938	46.3501	54.4031	51.3513	37.0747		50.9434	48.1852
			190.656	49.1719	56.368	49.6034	44.791	49.6002	47.9601	47.7284	53.4176	53.1097	44.3415	54.1816	47.5795	43.0639	45.7689	38.8952	37.7098	41.8207	43.7854	41.3041	51.5074	49.0161	40.9014	44.0765	45.6086	39.8857	40.9236	38.745	39.1205	38.8715	49.5387	44.8501	47.1036	40.0621	37.6675	59.4645	51.8844	38.9483	54.2598	42.5609	42.5099	54.8246	52.2459	38.4265		51.3669	47.9359
			191.056	46.6391	57.7318	46.4199	40.5438	45.7528	47.8472	51.8476	50.7696	53.034	46.4099	56.2654	47.7066	42.7482	48.2219	43.0534	39.3102	41.1002	46.3999	40.9387	50.6478	49.5191	40.7416	44.3356	46.1381	40.8812	42.6819	41.4526	40.0392	43.3735	49.5411	44.1636	43.827	40.2107	37.7867	59.9918	53.3389	39.3248	52.1175	42.9242	42.5711	49.4881	51.7135	38.4301		51.6232	50.0132
			191.456	46.8724	58.2255	51.3862	41.1596	51.2963	47.2061	48.2745	53.8922	49.8328	44.0342	56.1694	46.5893	45.9969	46.9577	38.5878	36.848	42.2759	43.6535	41.3776	51.0261	48.6555	40.7773	40.3064	47.3174	42.3264	40.9623	41.2989	39.8403	36.8473	50.346	44.5418	47.7436	38.3043	38.4431	61.2741	52.114	39.0095	51.4506	45.8482	43.7153	52.5692	49.6557	36.5405		51.6382	49.9369
			191.856	47.7967	55.043	47.308	40.5747	47.4791	47.5226	53.5268	53.0319	51.4744	43.825	53.3169	46.3573	43.7492	49.3403	38.7055	39.9955	41.4359	44.6877	41.5117	50.0269	48.0819	41.226	47.0705	45.0179	41.2013	40.4191	40.9725	38.2532	43.9811	48.2062	44.2965	43.981	37.3033	37.8051	60.0965	51.7782	40.6963	54.5164	44.036	46.1187	52.7068	49.2786	37.9542		50.0476	48.8455
			192.256	48.1936	56.655	45.5126	40.1967	45.6254	48.6277	49.8064	51.481	52.0953	44.2623	55.5612	44.9371	45.0574	46.9953	39.7798	37.6952	41.2767	45.2441	40.3446	48.6421	47.3866	40.2608	41.434	46.4455	38.4794	40.9111	42.4099	41.2543	43.4191	47.9658	48.5894	45.5639	38.297	37.1556	58.0398	50.4897	39.8651	55.6383	45.2857	45.26	51.7911	53.0788	37.6462		51.8997	47.4456
			192.656	48.8771	56.9385	51.248	41.3234	44.6023	46.951	48.8965	51.8178	48.8853	42.9031	51.9391	44.2382	41.5812	47.7282	40.1384	38.9414	42.9319	42.4074	42.0357	49.7296	46.9539	41.486	46.9543	48.647	41.6405	39.1797	40.7683	43.6695	40.9062	48.8814	44.0944	45.6674	35.9834	38.4596	59.7729	53.0643	38.8718	54.7807	43.1972	45.7435	51.6094	50.6719	36.5036		52.9395	49.7948
			193.056	47.3095	56.089	49.4058	38.0331	43.4645	48.4541	50.0268	51.9555	52.4065	45.4469	54.6211	46.8997	44.5843	45.9853	41.8902	37.382	39.3745	42.7296	41.5123	49.9603	47.9102	41.1569	42.8137	44.9961	39.967	39.1112	41.1867	43.0452	40.4633	50.1606	46.4143	45.3869	39.7446	38.2449	63.1878	54.1394	40.7181	53.9738	44.2042	43.2647	54.1709	49.2287	39.8496		49.419	52.8316
			193.456	47.5678	58	51.8517	39.5161	49.1082	48.3026	48.3627	51.6557	51.9084	44.1724	53.8503	47.7075	46.5319	45.6762	43.4953	38.7942	42.8909	43.531	41.9706	48.7304	47.2448	41.5567	41.2233	48.4341	40.017	37.9104	40.8392	41.0293	42.198	45.4673	46.1045	46.0397	37.9714	39.2294	61.8344	55.0721	39.3423	53.9697	43.8915	45.1286	55.2392	48.5592	39.9163		54.0389	47.7052
			193.856	46.395	56.054	48.7963	40.5416	44.5714	47.5752	51.8308	49.589	52.378	45.0032	54.5639	47.6862	43.0022	48.9477	40.3566	37.9339	42.2375	44.0288	41.3638	47.1455	44.8762	40.8535	42.0559	49.9041	38.5554	39.0325	42.3558	39.6033	34.9262	48.1143	43.3546	47.2805	39.6579	38.2491	64.4234	53.8989	41.4161	56.1332	41.6732	46.4385	50.5461	52.2535	34.6081		51.7849	49.5241
			194.256	45.6893	57.0636	49.812	39.1031	46.7993	47.6315	52.4118	52.2076	50.4609	43.1184	54.4256	47.0342	44.5809	47.6683	43.2143	36.2639	42.7761	43.0552	43.254	48.2248	45.1257	42.5774	43.2201	45.8404	42.6184	39.405	38.201	39.921	41.8452	46.8553	45.7692	50.2723	41.1414	39.3652	60.4029	53.0336	42.0787	58.6317	43.6697	46.5543	52.6004	49.839	38.6562		53.8954	47.7568
			194.656	47.2553	56.5294	45.8584	40.5471	45.8461	48.5216	49.0321	51.6545	52.2324	45.7922	55.0713	46.3443	42.2482	44.3691	43.4686	38.1577	42.5762	41.6298	40.8461	50.5465	48.8652	40.6236	44.469	48.7779	40.7934	43.411	40.0843	37.0717	42.0685	47.7166	45.873	46.2123	40.1652	41.2158	56.5882	49.7343	44.0707	54.3444	44.8091	45.9156	53.2439	47.2354	37.9837		54.9922	46.7363
			195.056	46.7084	57.3189	51.2367	39.8399	49.3046	51.8303	51.2778	51.5618	50.551	44.0916	54.885	48.8915	42.6849	45.5467	42.4734	38.2646	42.5415	41.0936	40.3727	47.4015	45.1544	40.1181	44.6894	45.4469	41.3414	40.0451	38.3133	39.7163	41.64	45.4115	44.5878	45.355	38.1712	37.0774	60.1284	52.593	40.827	53.1617	44.0727	46.2413	51.7395	51.6497	37.8887		51.7781	47.4094
			195.456	45.0387	56.8566	49.6604	40.0598	46.1005	49.5083	52.4159	51.6442	49.9156	44.4956	52.9224	45.9759	44.6495	47.821	42.3429	38.6784	41.983	43.6064	41.3309	47.1747	47.0059	40.9331	45.6197	47.7233	39.81	41.465	40.655	37.4542	40.8519	50.792	45.2331	46.131	36.6022	41.5624	54.5697	52.2338	39.7729	56.5854	43.6096	43.3774	53.0347	49.3884	39.336		54.8846	51.5239
			195.856	47.3211	57.3589	49.4742	42.1947	48.7685	47.0853	52.4129	50.0488	49.8824	44.429	52.4422	46.5657	45.0006	49.817	38.7141	37.5941	41.5632	43.5772	40.4846	52.6144	48.7656	39.6594	45.7802	47.1532	39.6577	40.871	39.9086	40.3646	41.7075	47.2817	44.3894	46.7398	39.5203	38.3428	58.5969	53.5622	38.2318	54.904	45.2123	46.3764	52.8452	48.1403	38.8595		53.2282	46.8098
			196.256	46.2174	55.7167	47.7149	39.0181	46.068	49.8981	51.214	53.2828	49.456	43.612	54.6083	45.4359	42.6093	44.4544	39.1385	37.8395	40.592	44.5115	40.759	49.7807	49.764	40.3697	38.9463	48.7394	40.531	39.9206	42.5117	38.5237	41.2789	48.0344	42.6779	46.2042	39.7239	41.3217	59.9284	54.3937	41.6011	55.7818	47.636	45.9787	55.0966	52.3875	35.0782		50.2967	44.3187
			196.656	48.3967	56.5756	51.8621	38.9358	47.0768	49.5323	52.4535	50.2941	52.3861	43.2177	56.222	44.1735	46.6674	45.2187	42.7158	38.5912	40.3618	42.1173	41.4113	49.1102	46.8426	40.4142	41.9331	49.5859	40.2898	38.6866	39.5769	37.4855	44.5886	48.6266	41.7153	45.6038	39.5633	34.7123	57.2358	51.1647	39.5236	58.6171	44.2112	44.514	52.1148	49.2403	37.6956		54.3939	45.2771
			197.056	47.4209	56.848	46.3923	41.8443	45.1965	46.6114	48.9572	49.9567	51.1578	40.762	54.1967	48.0197	46.1525	46.9313	45.2787	34.9386	39.2979	44.1876	40.596	51.8293	49.5987	39.7179	43.4423	46.8997	34.6836	41.0404	41.6212	40.1662	43.0466	45.244	46.861	45.4513	40.4675	41.0403	57.2369	49.7032	42.1241	53.714	44.3035	45.0417	51.5232	52.5374	36.0278		55.8025	47.685
			197.456	48.4917	55.1313	50.5958	41.584	44.9912	48.1016	48.8691	49.9526	50.6153	43.1564	55.4921	44.5445	43.0586	47.9118	43.9704	38.0829	43.1804	43.2887	40.6925	50.625	47.9764	40.028	43.3688	46.6179	37.8373	39.8784	42.9033	39.6481	42.8956	46.3416	43.1847	46.8803	38.4962	40.8854	61.7296	52.1224	40.9273	54.2964	44.0745	44.7346	52.5398	52.2828	41.7085		54.9755	50.1348
			197.856	46.5348	56.2597	49.1505	40.8781	47.6354	48.8544	49.6033	52.1061	54.0463	42.0863	54.2569	47.1544	44.6774	49.1115	44.4485	39.4194	39.4938	42.6444	40.7171	51.2765	50.8655	39.8537	41.5327	49.0282	42.0378	40.308	41.9612	37.9074	42.7572	48.353	43.1317	43.3647	38.0859	34.1006	59.7717	51.2195	38.7758	56.0947	46.7542	45.4952	55.0592	50.2909	39.3677		54.671	49.446
			198.256	45.1092	57.6069	47.2114	38.465	45.9064	48.8487	51.2779	53.3511	49.4683	43.6255	55.1043	45.8261	44.2146	45.3123	40.1271	39.4154	40.2002	41.9087	40.4842	50.1089	46.5979	39.6694	41.0031	47.0102	41.0849	39.5542	41.7294	36.901	40.6607	50.1928	43.1519	44.2648	39.7064	40.3647	59.8956	50.6058	38.3135	55.333	44.8421	43.1998	51.2427	50.5623	37.3956		53.327	52.5479
			198.656	46.0466	59.7148	52.61	38.4222	46.0227	51.9042	50.1612	52.7216	52.1009	44.5134	54.6083	44.6192	41.6828	45.1601	44.0991	41.4229	37.7723	44.0633	38.1375	51.6764	50.133	37.3846	41.6945	48.5188	40.737	39.5718	42.2523	37.7117	38.3263	51.4797	46.1328	42.9594	42.2167	35.2922	62.2497	52.4756	40.1971	56.8703	44.2459	46.3762	51.2492	51.8256	38.245		51.536	52.4634
			199.056	45.6504	57.7916	49.767	39.4409	46.8109	48.3516	50.1728	51.6234	50.8503	45.1451	55.1248	46.8711	45.0653	45.1413	42.5187	37.3808	38.6388	45.4271	40.4871	51.7125	50.1616	39.1912	43.6677	48.0401	41.905	41.1426	38.2181	39.6797	45.7405	49.2413	43.6412	45.6337	36.9979	36.5991	63.1513	51.8093	38.1419	54.207	43.7365	47.4319	52.572	51.1766	38.5184		53.7763	47.4073
			199.456	47.603	56.8357	45.2321	39.6708	48.2604	49.7024	48.8533	51.8495	48.67	42.244	53.5932	48.07	42.3716	47.6805	45.7657	37.9996	39.1329	44.8147	39.3008	51.087	49.5884	38.4757	43.4979	48.4199	43.8631	40.0671	41.6718	37.0955	41.8294	48.9772	44.376	45.7546	37.713	39.4477	63.2971	53.2239	40.0102	56.6282	42.7554	45.4014	53.0212	51.1793	39.352		52.3732	46.8718
			199.856	48.5817	57.8344	49.511	39.8565	49.9967	47.1629	49.8718	53.6339	47.4342	44.9294	52.5284	47.8445	44.8318	45.2508	45.3907	39.5992	40.0564	43.0742	38.2023	49.8851	48.144	37.9702	43.2602	47.8163	40.4871	40.5314	41.0033	37.1981	43.6016	48.1635	41.2182	45.2217	37.5169	39.5102	59.3068	54.5687	40.8715	56.1392	43.044	45.3372	56.9342	46.4667	38.9053		53.2076	49.8388
			200.256	45.9507	56.9028	48.1338	40.9621	47.5302	50.8207	49.2748	50.4957	50.7548	45.0708	53.9292	46.5183	40.8425	47.915	41.2007	38.7632	39.7085	43.9516	39.2564	48.8313	47.1558	38.784	43.0808	45.8785	41.6905	40.2258	38.5439	36.4363	44.0099	48.3526	43.2913	46.4556	41.6183	41.9384	64.9621	52.3288	39.6197	56.4437	41.1972	47.108	55.5998	49.5173	36.9395		52.0257	48.7565
			200.656	43.6864	57.6868	45.7237	40.6519	48.447	45.9463	49.4135	52.4585	46.6612	45.1055	54.8911	45.5446	42.6645	50.0586	45.4296	39.2571	39.1246	44.5844	38.257	49.1522	47.7661	37.7856	43.1146	48.1371	37.842	40.287	35.9016	37.1266	47.8404	47.6598	43.5025	46.0235	39.1241	38.0047	59.7458	49.7073	40.4765	54.9346	45.0825	44.9589	50.8945	48.0958	40.4683		54.185	50.688
			201.056	46.7301	57.646	48.6119	37.217	46.1197	46.5463	50.3576	51.0069	48.4459	43.041	54.0667	47.5506	41.0628	46.5696	44.1622	39.1099	37.9465	45.2401	38.7404	50.5107	46.77	38.0877	44.3244	49.0834	39.982	40.8118	39.2746	36.6495	43.0352	46.5355	42.9963	45.1681	39.0514	39.7862	56.64	49.2485	39.856	52.9021	45.5825	46.1074	51.3276	49.9585	39.0056		51.0821	48.6563
			201.456	43.0146	56.0517	44.1582	41.4791	49.9599	47.9541	50.9393	51.2241	49.6256	44.88	52.7579	49.6226	42.2817	47.738	44.6339	37.7224	39.0843	42.6927	38.9139	48.9508	47.5226	37.8848	44.1554	47.3951	40.7511	41.3566	42.6312	36.5398	41.8722	49.1889	45.0563	47.1679	37.0739	37.2536	61.5245	52.9223	39.1945	55.7497	44.7	46.7234	54.9832	49.3211	37.4085		54.5223	49.0201
			201.856	46.1231	58.5515	49.5622	40.7654	49.2418	50.0524	53.3163	50.7065	45.2913	42.5855	55.1455	49.8348	41.3369	47.7147	46.0359	39.311	38.9034	44.7147	39.4854	48.8269	47.4416	39.5856	45.1652	50.9477	40.2275	41.2988	41.0686	33.2996	41.9303	47.745	40.7764	45.0889	39.4479	37.0529	62.5724	52.2797	39.9188	56.5274	46.6403	48.6942	51.8018	48.1949	38.2472		54.961	46.4357
			202.256	44.5974	59.977	50.2665	41.9968	49.9088	50.4315	50.6822	50.852	47.8191	46.177	53.2975	48.5341	47.7222	46.568	44.1886	37.5455	40.5377	44.5115	40.3553	51.6166	49.7224	39.5416	41.3673	47.1242	42.7609	41.8932	37.1168	38.4558	43.1067	48.9795	43.9183	44.8482	38.1322	37.181	62.8156	52.5	41.4374	56.5437	43.6461	45.539	52.7746	50.2943	40.4506		53.0876	49.5327
			202.656	43.446	56.568	49.1095	41.2029	49.2115	50.8046	50.4062	51.8176	48.3648	42.2945	53.2553	47.0135	44.8575	47.4886	47.3731	37.1203	39.2692	43.9155	39.2801	48.7245	44.6889	38.8259	44.2797	47.0713	40.7802	42.3868	40.155	38.5426	43.2571	50.5686	42.6803	46.5561	39.392	36.7921	60.3101	53.6848	41.4489	53.56	48.6837	42.7484	51.5992	52.4713	38.8546		53.0321	46.2634
			203.056	44.3108	57.2815	50.3224	38.3456	49.4818	44.1183	47.9689	53.8202	49.5684	43.6669	53.0387	45.2644	42.2728	47.5923	46.8434	38.2515	41.7194	44.2703	40.7701	48.6218	45.6446	40.5671	41.6609	45.4379	38.5746	40.3301	42.1504	36.9334	41.8093	46.6881	38.5217	44.9312	38.3424	38.7223	62.4668	53.0681	38.31	54.1581	44.9347	45.7282	53.6568	50.6773	40.0669		53.3531	49.264
			203.456	45.3628	57.6816	49.4873	40.5695	47.0687	44.6072	49.4425	49.9153	49.6379	46.1201	53.4336	48.9613	43.4245	48.2027	44.27	38.575	40.6724	46.881	40.0403	47.2251	43.8047	39.472	44.1216	46.518	39.2362	39.9616	41.2678	34.937	45.1985	46.4586	42.799	48.1886	39.1894	38.7417	63.7001	52.0648	41.2135	57.5807	46.2864	44.5035	54.0218	51.3985	37.9221		53.7111	50.9036
			203.856	45.7181	55.7772	48.3179	38.6963	48.6791	44.6568	50.3505	50.6681	49.0603	44.1806	53.5606	46.1174	46.0162	49.917	45.5336	39.6997	40.0626	44.0579	39.3951	49.3157	47.5775	39.1848	43.1723	45.0325	38.4439	40.5523	40.3603	39.6156	41.4137	47.4907	40.9362	46.5205	38.4308	38.9527	65.3325	51.6836	37.4488	55.2567	44.0014	45.7528	53.3765	49.8103	37.5997		53.8234	49.3831
			204.256	49.0916	56.5682	48.3	43.0808	49.5274	45.0813	52.6841	53.0373	50.0627	44.5445	51.9984	46.3736	42.8368	46.0442	45.6878	36.8388	40.9273	46.5928	39.7346	49.1022	46.2544	39.3431	45.7453	46.287	42.2072	40.3807	40.4455	36.7482	43.0331	46.8501	43.2868	45.1291	37.1091	36.9272	63.8665	54.6972	37.9043	55.85	45.6556	43.5334	53.5562	52.1574	38.6225		55.5482	47.0906
			204.656	49.6479	55.6177	48.2457	42.0262	48.7754	47.5179	48.7946	53.0641	50.2983	44.037	53.3202	47.4618	43.6941	50.1727	47.9994	36.7354	39.7989	47.5361	40.4219	50.6398	49.1821	40.1542	46.5708	47.0706	39.7321	40.0804	39.5585	38.3595	42.4871	48.3919	44.3026	45.5803	38.8229	38.2804	64.032	55.0672	38.0896	54.468	45.6946	45.0329	50.9206	47.2032	38.6713		55.6933	46.9008
			205.056	49.7018	57.6029	50.502	41.6447	48.8961	46.8083	49.2604	53.2677	47.1135	42.6328	52.5057	46.88	41.4536	45.9128	45.5558	38.5687	41.8919	45.9638	42.0524	51.5763	48.3732	41.5125	42.9089	48.3409	41.809	39.4729	40.0394	37.3865	42.3703	47.9501	40.9371	50.6715	38.3748	39.2811	67.2367	54.7812	40.186	58.1392	47.5959	46.6128	51.7818	51.3968	38.7145		56.0223	48.3218
			205.456	47.3924	55.6846	47.5017	40.4884	48.8086	42.8656	50.5767	49.7659	48.2075	45.2199	54.6493	46.6356	43.7124	47.9831	48.3989	40.4321	41.234	45.3209	40.7371	51.0197	47.4464	40.0228	44.0328	47.3866	38.656	38.418	42.6853	36.9313	38.8012	47.5063	41.5833	46.0932	40.2306	38.9958	64.5147	52.8652	39.7444	55.1731	45.3875	46.7875	51.3167	49.9948	36.8165		54.734	49.8311
			205.856	46.9104	56.4174	49.74	40.1053	48.4619	44.7159	51.6669	52.8977	49.4757	44.484	53.1464	46.2362	42.5409	47.0086	44.225	36.3452	41.8354	43.036	42.2854	48.4703	46.4802	41.9401	48.1841	45.7004	41.7016	40.3515	43.6839	37.3379	40.5982	50.4584	43.7459	44.8787	40.4671	36.9844	65.215	56.4804	40.0827	53.3254	45.3957	45.6683	49.2667	52.2494	35.2514		54.1546	50.6564
			206.256	47.5051	58.2434	49.7267	41.1399	45.4477	49.0085	51.2664	51.8095	52.2755	44.6409	53.538	46.9069	45.27	46.9074	44.2063	38.1417	41.8239	46.881	43.5968	49.244	46.0947	42.6076	45.6638	47.6338	40.3899	38.0127	41.6664	38.8816	43.0256	47.7631	44.2301	45.3312	38.1902	37.1027	64.2385	57.4455	37.4297	53.5476	48.726	45.553	52.4131	51.7291	35.6864		54.0909	48.187
			206.656	50.8511	56.7963	53.8936	39.2762	46.8277	44.661	52.4077	54.213	48.3641	47.9835	50.758	46.2115	46.0011	46.3975	46.5879	37.4206	45.5307	43.4861	43.9534	49.4677	45.5217	43.1782	47.0872	47.2334	39.6923	38.7399	37.9848	36.8364	42.2803	49.1967	41.8495	47.3992	37.6984	40.0983	65.4815	51.9864	39.1754	55.5876	46.4564	46.0664	52.8852	50.0801	37.3074		55.2652	50.6583
			207.056	50.702	56.0639	46.4569	40.7683	50.2856	42.5796	53.1801	51.871	49.2599	45.5878	51.9197	46.8357	45.7406	46.3591	45.2402	39.01	41.2415	43.7834	40.7449	49.3675	48.0486	40.1237	44.8817	45.9211	42.1766	40.0349	41.1854	37.1919	42.526	47.9636	42.029	44.7283	39.7501	37.7546	60.7416	53.3936	39.296	51.1451	46.0987	43.0451	53.3673	49.4994	39.4339		53.2616	50.035
			207.456	47.949	58.1205	45.874	40.01	49.0072	47.262	50.8036	52.2204	47.6152	46.836	53.5909	46.0125	42.7605	47.2733	47.5409	36.7573	41.1478	46.116	41.3704	47.7616	46.3509	41.0439	45.2526	45.8257	42.8932	40.4532	42.8603	33.0973	45.2649	49.3058	43.3481	46.5228	37.9821	39.8153	61.3589	53.3675	39.905	56.0812	45.1089	47.3871	51.9116	50.9997	39.7192		52.8058	50.3583
			207.856	44.6115	54.4451	51.3766	39.9094	47.9487	47.6487	51.3737	52.1971	48.4247	46.3027	51.0843	46.5493	41.9411	46.6821	46.4567	38.0132	41.7902	45.6112	41.4127	49.3749	47.3278	41.1151	46.6721	49.8864	41.5276	41.2889	39.6446	35.7712	40.4127	47.1543	42.6832	44.7023	37.8423	37.9772	61.8793	54.1739	39.951	50.9391	45.26	44.8476	51.2998	50.003	40.166		53.1724	49.0362
			208.256	48.729	56.8016	47.897	43.0376	45.6319	47.3491	50.0401	49.6606	50.2494	44.9415	53.3621	47.1579	45.9114	42.2433	45.849	41.2454	43.5373	44.8806	41.2235	49.3085	48.3853	40.4529	44.202	46.7328	40.608	38.9897	44.2327	34.5298	39.4174	48.6481	44.3924	45.3332	39.1416	39.3087	60.7391	53.284	39.8145	52.0103	50.002	48.2617	53.8855	47.456	36.4922		54.6256	50.2547
			208.656	50.2571	56.4449	48.297	45.1719	47.45	48.9956	49.5335	52.1805	51.4346	44.665	51.4837	47.6308	46.0246	49.3505	44.8694	41.1967	40.8843	45.6151	40.7684	48.8865	47.0224	40.6977	41.2716	46.4608	41.6065	42.4399	39.9964	36.0311	41.0269	48.3754	43.4295	47.2496	36.6816	38.1006	61.4296	51.5691	36.0185	56.0356	46.28	46.8297	51.9132	49.7063	36.926		52.5335	49.319
			209.056	46.5409	56.7152	51.4826	39.4289	48.7881	48.0194	51.1498	52.8443	53.1662	46.3354	52.8584	46.182	45.4744	47.6124	45.6056	42.7236	40.7412	45.0792	40.9741	49.3147	46.9033	41.3869	45.5498	47.0272	42.6364	42.1023	43.1644	34.1962	44.9331	49.2252	42.8054	46.9134	38.3856	39.8847	64.7687	55.017	38.8372	53.5087	46.2755	45.1515	54.3746	47.8545	39.2691		50.9864	51.8801
			209.456	47.6247	57.2383	46.7345	40.2877	47.1645	44.7449	52.0507	51.1964	49.0682	43.675	53.1542	45.4305	44.9189	47.2626	44.8048	38.5116	42.2864	43.1742	40.8524	50.2017	47.4247	40.8887	44.696	47.3778	41.7503	42.8127	43.8077	36.8092	43.9316	48.6113	40.9261	46.2596	38.3045	39.0885	65.8779	53.6764	38.8725	56.4975	43.2515	45.9405	50.0768	48.6788	38.4482		50.3799	49.4889
			209.858	47.8341	57.7784	46.4289	40.7468	46.8187	46.9354	51.004	51.985	51.0317	44.5324	53.1299	47.9069	42.5965	49.7192	47.974	37.7468	42.2577	45.4536	39.5785	50.8891	47.2135	39.5249	45.3242	44.7813	42.3451	41.5006	40.516	40.9775	43.4131	49.2176	43.2863	45.3983	38.1308	38.2609	62.3529	54.8085	39.5601	56.835	46.9907	44.0902	50.0909	48.5083	38.2846		54.3901	48.764
			210.258	45.6948	57.593	50.3457	42.2976	50.1312	47.0055	46.924	51.4314	49.682	43.3113	54.1356	49.8659	45.2892	49.5661	43.9759	38.592	41.4844	42.9568	42.1198	49.2952	45.33	42.1078	42.0839	43.1481	41.7559	42.1825	45.2054	35.146	40.6145	48.1928	40.8857	47.467	42.2994	37.6044	65.5744	55.4714	38.4153	58.9068	45.5858	46.1469	53.4906	49.2123	38.5612		51.9676	50.7516
			210.658	48.6325	56.5919	47.7699	40.8444	47.1767	46.8531	46.6849	52.4748	50.3576	44.0231	54.3622	44.6787	47.3776	51.601	46.2519	40.2693	42.1743	43.2698	40.7753	48.3581	46.2478	40.5097	45.2737	42.7793	44.3916	42.0697	42.0099	36.5168	42.927	46.5212	39.7834	45.5753	37.1367	39.6825	66.1043	52.1962	39.9521	54.0542	46.298	46.4368	53.4167	49.5535	38.4098		50.5032	50.8159
			211.058	48.2471	57.7771	51.5478	41.0723	51.1155	47.3945	50.9878	52.4308	51.7197	45.6314	53.9451	45.492	41.7146	49.5512	42.5767	40.4442	41.0604	45.5479	40.6565	49.4382	47.097	40.1183	46.6864	45.5394	41.1807	40.7642	41.1207	33.1839	42.3023	49.6057	44.2115	43.9619	41.619	40.3781	64.1355	54.7626	37.5363	53.6846	43.6189	43.2286	52.2465	48.7179	37.8591		55.2409	51.0996
			211.458	48.3772	57.564	46.5241	39.5598	47.5898	48.116	50.8784	51.0201	50.3604	45.0763	52.8774	47.948	46.2453	45.4203	44.138	41.8952	40.8526	44.0794	39.6523	50.1414	48.2072	39.6715	44.2133	46.0741	40.6616	40.034	39.2383	37.1126	44.391	46.9665	41.975	44.6845	40.7366	35.5994	65.5432	56.5647	38.8606	52.7671	46.6518	45.4171	52.4887	49.1372	39.6519		50.4752	51.2014
			211.858	49.5438	56.1508	48.039	40.174	52.0308	48.9532	53.063	52.138	50.6418	46.6021	53.2147	46.4495	44.6239	46.2181	44.2815	39.9232	42.255	44.0479	42.2739	48.4614	45.4933	41.9547	41.9346	47.7212	42.5231	40.726	41.3679	34.6941	43.816	47.6489	39.5332	45.5368	39.8979	36.4428	64.5007	54.4713	39.117	53.7854	47.3474	45.2508	52.9384	45.4047	38.7544		51.909	50.646
			212.258	47.8011	54.6651	47.9492	42.0013	45.6891	44.9949	51.7032	54.2218	48.5985	41.995	51.2893	48.1022	41.0078	45.8082	46.0403	38.3303	43.3415	47.3294	41.8303	48.1001	46.7189	41.2247	43.8832	47.7198	39.8578	41.3894	40.5547	37.336	45.8595	49.316	40.3228	46.5747	41.4876	39.6945	63.2171	52.6524	38.7985	55.3924	44.4069	44.1671	52.0634	45.1519	41.4444		52.463	50.1806
			212.658	48.6558	54.8333	48.1573	42.5099	46.1951	46.7411	51.4258	52.036	49.3469	45.5382	52.5659	47.0283	42.4989	46.9503	46.1383	40.2389	40.3823	44.3344	41.8127	49.2515	47.1169	41.0964	42.8805	45.7026	44.8064	42.7254	40.9268	36.4363	40.8623	49.6228	41.7095	43.3624	37.5384	39.0085	65.6165	53.1812	39.497	54.1256	47.945	44.9188	53.101	46.8597	35.295		51.6481	47.3319
			213.058	47.0699	58.1279	49.6254	40.013	46.5397	42.8557	47.1471	53.4721	50.7129	48.5528	52.7099	47.4498	46.3336	51.8682	48.3063	40.4615	42.122	44.1333	41.9952	49.3721	47.3417	41.2438	45.9607	46.6595	41.6567	39.6051	39.5014	38.4243	44.4196	47.6165	40.947	46.7937	41.3469	39.9294	64.1937	52.5634	39.5168	53.1401	45.3888	44.343	51.3829	49.8584	34.6014		50.7712	48.7175
			213.458	48.7261	56.1425	48.3174	39.2349	47.5833	43.7421	49.5475	51.3771	49.0754	45.4632	54.9128	46.9067	43.7936	50.6751	46.8609	40.9725	40.7396	45.8437	41.0765	50.2931	49.6882	40.7205	44.3437	44.7294	44.0269	41.2512	41.6524	35.3721	44.1878	48.0346	40.8514	48.8545	41.7559	37.639	62.7105	51.8826	39.8921	54.0936	47.5051	46.1929	51.8428	47.0091	37.9919		53.3712	49.6638
			213.858	45.1159	55.7783	48.8211	42.2431	47.8185	48.0421	50.7497	51.4834	50.4975	45.6951	51.9904	49.0848	44.5693	48.4595	46.7891	38.2313	41.6608	43.2972	41.2129	50.3256	47.0659	40.5476	47.8699	46.3505	41.233	40.5364	38.5324	34.1925	44.2411	45.9688	38.9752	47.4306	36.6481	37.5113	65.3618	54.4075	38.9848	52.6773	44.2651	46.4664	51.8477	48.4747	35.6586		55.657	51.1847
			214.258	47.4985	58.1235	51.4665	41.2592	48.7328	45.4188	50.5262	52.4643	51.9669	43.8322	53.8994	49.7025	44.5949	49.9912	48.8013	39.386	41.9028	43.1772	42.4849	49.6918	47.14	42.0651	43.6201	44.7465	40.581	41.5544	39.839	38.674	39.7378	47.0243	40.7353	47.9535	40.4811	37.0167	65.2058	53.0781	39.5809	53.5205	47.8579	44.371	55.3772	49.2316	35.7108		50.9086	46.3199
			214.658	47.5307	57.316	49.5294	39.3661	48.7549	45.3042	49.9865	51.7879	49.4711	46.3144	56.8145	47.3502	47.0269	48.9179	46.6979	37.571	42.6634	43.4274	42.4423	47.2328	44.6077	42.3961	45.0021	45.3455	42.9747	41.3577	41.0402	35.6098	43.0801	47.9823	41.3023	47.7103	36.656	37.3115	63.2638	52.6795	41.7388	52.5005	46.3155	47.9688	54.0063	48.7977	33.9906		52.3086	50.3175
			215.058	47.7177	55.6806	55.0959	42.9404	49.4435	47.2531	47.5693	52.3308	49.016	45.8165	54.5639	47.9722	46.9837	45.8005	47.6553	39.7523	41.1379	44.2624	42.2365	49.7372	48.7997	41.9481	44.4104	47.3094	44.2898	40.8858	39.2795	35.9706	42.441	47.9674	42.0704	48.5028	39.7176	35.3763	65.6319	55.1544	41.6488	54.8712	46.8787	47.7555	52.7036	48.6049	33.732		51.3542	50.0975
			215.456	47.2207	55.7783	48.1731	40.0625	49.2712	49.8401	49.9042	53.7239	48.8758	45.5611	54.1108	47.9113	46.2337	47.0956	44.4087	38.8353	42.853	46.1376	42.997	49.3563	46.3869	42.0571	48.268	48.4109	42.6929	41.0887	39.8793	36.3769	41.3866	49.3238	39.8141	45.2516	37.8938	35.5344	66.9721	52.6207	38.8818	51.8285	45.8753	46.4772	53.4898	49.6671	34.089		50.9655	50.6128
			215.856	47.5535	57.1669	47.7185	40.1014	46.4578	50.5302	50.44	51.4504	49.7988	45.6991	53.4025	46.9528	45.2516	46.7758	47.1013	41.8302	41.3116	46.1475	42.4584	48.3927	46.9874	41.6717	46.4087	49.841	41.8409	38.2705	41.9257	37.0667	44.3769	48.0191	42.006	48.3923	38.0201	37.0144	65.7483	53.1679	38.1761	52.4351	47.4249	45.0175	54.0577	51.2033	35.2836		48.9324	49.1922
			216.256	47.0634	55.8638	49.9512	40.6711	50.1989	46.0341	50.9384	51.3802	48.29	47.4325	53.2681	46.0116	43.642	43.9732	48.183	40.8138	41.6165	44.9752	42.6516	48.8557	47.3255	41.9122	45.9016	46.8789	41.8601	41.1428	39.7012	37.0954	45.186	48.2934	43.7963	47.1049	36.8939	39.2762	64.3074	52.7315	37.1018	52.5954	46.6609	44.5237	49.3199	48.7549	34.0494		50.3748	48.4516
			216.656	46.2637	55.2191	44.3527	42.4865	46.0213	48.3816	51.0246	51.3639	49.0793	45.5635	52.0924	45.2217	45.7818	48.6306	47.2769	40.1709	37.6099	44.4726	42.1605	46.0825	43.9885	40.7567	46.9495	46.6066	41.093	40.9194	39.5646	36.6865	43.0503	47.4035	44.1891	45.5473	35.473	37.7631	61.4889	54.3563	38.2242	56.0687	47.6552	46.2759	53.0923	50.0454	38.6686		51.6723	49.0893
			217.056	46.8006	55.5829	49.7836	41.3141	47.3155	48.3586	51.8526	51.9944	50.0186	42.9297	54.4274	48.8268	47.795	49.6071	50.0348	40.4369	40.8556	46.8957	42.0627	46.529	43.8249	41.1463	44.3702	49.45	42.6693	40.645	40.0616	36.1087	42.1622	48.6747	40.5582	47.7516	37.9054	32.4769	68.3635	53.7796	38.9676	56.5012	47.1386	45.5689	49.9326	48.6527	35.8917		52.1787	48.4196
			217.456	45.6537	54.3703	51.4223	42.9373	49.7882	49.0324	49.8997	50.1996	51.2296	46.3571	54.7382	48.4173	44.0655	48.6974	47.9404	41.5198	40.7161	41.4967	42.634	51.4171	48.1872	42.4667	45.5637	46.6132	42.2374	40.6379	41.4222	41.5503	44.2803	47.1716	42.7531	48.4533	40.1165	35.6831	67.5319	55.9907	41.2157	51.7159	48.2446	45.9444	51.9935	47.8527	35.0554		52.7733	48.5584
			217.856	45.4941	53.6935	53.1724	41.8461	46.7813	47.4669	50.298	52.7904	50.1272	45.2338	55.2155	47.3187	44.7153	49.8511	46.2978	43.0554	41.8903	41.2535	42.1986	49.2891	47.5621	41.3378	46.077	48.8015	41.5092	39.3239	44.1473	38.5064	44.7149	48.4605	42.2807	45.5445	36.8253	38.8508	66.4991	52.9263	37.9802	53.5783	50.0656	46.8257	52.5453	49.0062	37.7156		53.4035	54.2048
			218.256	45.9503	56.2346	51.818	41.2215	44.7063	49.3372	50.8827	50.0501	49.3054	44.3543	51.006	46.658	45.7812	48.8849	48.2527	40.2461	40.7648	43.1378	43.504	48.8622	47.5326	41.9208	42.9514	48.269	42.1364	40.1292	43.1661	37.4744	42.3157	48.291	39.0805	46.4899	40.6088	37.3379	67.4817	54.7141	39.9367	56.7118	49.0524	46.7686	50.0352	50.5059	37.1119		52.6814	47.6825
			218.656	44.7019	57.6054	51.053	42.8259	49.9429	47.633	52.6816	49.4003	49.4477	44.4015	53.5156	48.7426	44.491	50.92	47.3925	41.3762	42.945	42.6279	42.7298	48.6621	47.973	41.8358	42.441	45.563	40.2917	41.2515	42.017	37.58	38.9242	48.8962	41.3554	44.1475	38.2907	39.7157	67.8394	54.5163	41.1232	53.3065	47.2329	45.9853	48.4576	48.7721	39.3677		48.3589	50.1277
			219.056	45.6421	58.5349	49.8467	42.4128	49.5777	45.8379	50.9513	51.6394	50.1623	43.6382	54.8593	46.0367	42.9953	46.8524	44.4866	40.1561	40.7193	43.0758	42.1709	50.423	47.8374	41.2878	46.7802	46.5986	42.0009	39.2213	42.127	37.3404	43.4472	47.6903	42.017	44.0459	39.9705	36.7734	69.8391	52.6992	39.5132	51.346	46.3889	46.0491	50.4201	51.6338	39.4858		52.0462	50.093
			219.456	45.9059	59.2398	50.3184	42.5034	50.097	49.3683	50.7775	49.7546	51.3553	46.6584	53.9432	47.8685	42.3643	51.4263	47.6071	40.2804	39.556	42.5446	41.7191	49.3545	48.8138	40.578	46.6824	48.2506	41.6795	39.7415	41.2218	36.991	45.9164	49.9517	42.3639	48.2534	38.8772	38.5415	66.7895	52.7626	39.8742	55.0239	49.2697	44.9696	50.3057	47.399	37.6363		52.7344	52.5184
			219.858	46.0091	56.4389	54.5781	42.368	50.9634	49.9795	48.8552	50.3447	49.4346	44.5373	53.0402	47.426	43.8097	48.2047	49.0773	40.998	41.9032	45.1103	41.995	50.0891	47.7352	41.0328	43.5169	50.4614	44.6568	40.6382	40.5327	38.1098	44.2431	50.0664	45.0741	46.1498	39.6675	40.3967	72.3436	52.663	37.9903	51.8486	48.3369	44.5351	51.6988	47.988	35.004		52.9008	53.5915
			220.258	44.1749	54.1394	52.3269	43.3523	48.1695	47.4981	53.0951	50.0236	53.075	44.0325	53.2489	45.7037	41.1626	50.7905	46.2862	42.3747	42.7201	43.3025	43.5342	51.7382	51.169	42.7792	47.4761	46.7058	44.2916	39.3273	38.7742	38.8305	43.8635	46.8508	43.4697	46.9799	39.8878	37.0715	69.9843	54.3724	40.4218	52.3551	48.5816	44.6333	50.6802	51.1347	38.3795		53.1074	49.638
			220.658	45.4885	54.9623	48.1793	42.9294	50.4542	47.4815	52.5074	50.2273	53.0644	43.9441	52.2046	46.8359	42.1146	49.0665	44.3555	39.8448	42.0521	42.9648	40.4185	49.7979	47.0408	40.1381	46.0768	46.2901	43.489	41.7178	39.6291	37.3259	45.3739	46.4991	43.7859	47.5045	37.9065	38.0522	69.9823	50.318	39.5718	51.5149	47.7602	44.146	50.0682	49.1849	36.4174		51.6692	54.0846
			221.058	44.2287	56.0077	49.2459	41.1332	48.5118	49.3174	51.376	51.8778	49.6113	44.4943	52.7056	45.6267	44.6934	50.1502	47.171	37.9023	42.1576	46.3846	41.4273	49.3122	47.6779	40.3976	43.439	49.5758	43.7519	41.5345	40.0935	35.9874	49.423	48.1243	42.8877	47.5905	39.3556	39.4944	71.2694	53.0034	39.8579	51.2464	48.6703	43.7722	51.5145	48.1298	37.5159		51.6389	51.5097
			221.458	45.0523	57.7567	51.2933	42.2558	49.6903	49.519	50.2171	51.5822	53.2667	44.2721	54.6943	45.7916	44.2923	47.2716	46.3259	40.9571	43.1734	44.3916	42.9365	48.9912	45.6153	42.059	44.9666	50.195	39.5356	42.0984	42.206	37.5307	44.341	48.4607	43.3908	48.9728	38.4483	37.2501	71.2386	53.3747	40.0501	48.5146	49.9454	44.3328	53.7908	49.7063	38.2356		50.7744	49.3709
			221.858	41.6521	55.7621	51.9349	43.8831	49.5943	48.45	51.3512	51.4119	50.5846	44.8018	53.445	44.9439	43.3994	49.8597	47.3266	40.4779	41.1283	44.8131	42.08	48.0438	46.2625	41.4921	45.5882	49.1354	41.7293	40.8825	41.3052	35.9958	47.8142	48.3517	42.7762	44.4023	39.5197	39.9591	72.9865	53.7863	38.5208	50.8506	45.8781	44.016	49.5506	51.2401	35.4674		50.859	53.8233
			222.258	43.185	55.4709	48.3286	39.9978	48.2195	46.7389	50.9864	50.5053	51.2712	44.5055	50.5144	48.2369	43.7013	47.2616	47.6513	38.8162	41.0327	46.2473	43.1395	51.3624	49.0658	42.8271	42.5704	47.6236	39.2097	42.0449	40.1872	36.4384	45.2873	46.7322	45.4783	47.3417	38.6914	39.2342	67.1704	52.4551	37.5621	50.6461	45.6787	47.4619	48.7927	49.7624	37.4158		50.4357	54.6417
			222.658	42.3982	54.0602	50.7939	42.988	49.3792	49.8862	49.4013	52.6284	51.4306	44.7728	52.413	46.4732	45.3354	48.2714	48.1391	39.2664	40.6541	46.8269	41.7938	49.7488	47.8445	41.0869	46.2594	48.6318	40.2107	42.1075	39.776	37.3175	45.7783	50.0673	42.7306	47.9047	41.5961	37.6926	73.5916	54.0814	40.1667	53.8763	45.6667	44.6836	53.1788	49.4399	34.7228		52.0257	55.0798
			223.058	45.233	56.371	50.9651	40.7259	45.3633	50.833	54.3024	52.1859	52.679	45.576	52.9434	46.4209	48.2116	47.9447	46.9744	38.4323	41.2219	43.6083	41.875	51.6142	47.4413	41.316	44.9137	49.086	42.049	40.7246	37.0278	34.2723	45.8965	47.7305	43.7702	49.4506	38.1046	37.9254	74.2418	50.5623	39.3053	53.1195	46.8786	44.5814	54.6188	50.7396	38.9863		54.1747	53.272
			223.458	46.1344	55.17	48.8451	39.5667	43.1678	47.4972	50.7502	51.7254	52.7999	41.6759	52.4986	46.1424	45.486	49.0568	50.3389	39.2016	42.4321	44.0781	42.6013	49.6906	47.207	41.9249	45.4036	47.9491	41.073	40.9079	38.7991	35.0299	47.4887	47.5131	42.0893	47.3041	39.2161	38.6906	67.6375	51.1849	38.3137	52.1526	46.1472	46.1418	53.8635	45.8068	39.3254		54.6891	50.9477
			223.858	46.021	53.0335	53.1809	36.8482	48.9375	47.1614	49.4568	51.421	51.4033	44.0128	49.7282	46.0727	46.2085	48.8583	49.2171	39.9568	41.9605	45.9543	42.787	47.849	45.4525	42.0223	42.8853	46.901	41.8003	42.3279	40.8455	38.6604	44.3129	47.6453	44.5388	46.203	37.8935	37.997	69.2562	52.9885	37.5966	51.9729	44.8061	44.6149	54.0731	50.0151	37.2204		53.2149	51.762
			224.258	44.9697	53.3731	49.8365	43.4321	46.7969	48.0308	50.7096	50.9004	51.3566	43.0474	53.3473	46.8984	43.5541	51.5612	45.7196	38.9126	42.2669	44.5492	42.1094	49.4715	46.8856	41.2647	43.3151	47.6656	43.3582	41.1096	40.6349	37.1155	47.271	47.9041	42.0834	48.2102	37.935	39.5853	73.4417	52.5326	38.7439	51.1516	48.1245	43.459	50.6204	48.1118	38.7281		55.0483	53.9149
			224.658	44.7823	56.5593	54.1752	41.6017	44.9738	49.5318	51.5767	50.1937	52.013	45.0478	51.1522	48.0918	42.1348	49.6841	47.0014	38.901	41.9675	44.2224	41.6256	51.5252	49.3149	41.2114	45.6865	47.6442	44.3718	41.4377	39.0689	37.1102	44.5702	49.8233	41.7218	48.5639	38.9829	38.8887	67.818	52.8864	40.3152	55.8188	46.7801	45.2679	52.2195	49.9304	34.353		52.7716	52.2307
			225.058	44.3335	51.5401	52.5396	41.1375	48.2997	49.3819	51.2334	49.3106	50.2898	46.5939	53.9921	45.4719	44.5018	49.6501	47.1656	40.3745	42.9004	42.3288	43.4975	48.6385	45.4647	42.7045	45.0818	48.9005	43.4501	41.4507	39.82	35.1719	43.5311	48.1746	43.1165	48.7878	39.4486	38.6777	70.6855	51.2353	39.6688	52.9165	49.2491	46.5579	55.098	49.9071	36.887		54.2446	53.2441
			225.458	45.8692	56.0773	54.8137	42.3469	50.7218	46.4233	49.2578	48.5684	51.7465	45.8575	54.1189	48.0263	46.1856	54.1416	48.6785	40.7685	40.8308	44.1015	41.1407	49.8648	48.5818	40.5388	44.7261	47.0626	40.799	42.0282	38.5695	39.4261	46.3418	46.9511	44.0906	45.8404	39.4573	38.6803	69.734	52.2839	39.4542	53.1989	46.8004	45.6913	51.4531	49.8826	37.8318		53.6627	52.5456
			225.858	43.3686	56.5364	51.8366	41.7891	50.9511	46.5018	52.6252	49.1891	52.7242	44.6014	52.8393	44.9144	43.311	49.3622	45.3607	41.1542	41.2512	44.8237	42.7409	48.9636	47.5639	41.2954	45.1593	44.9259	41.3689	43.1522	41.985	39.3931	47.9616	49.1981	45.4042	46.2754	41.5154	36.123	69.773	50.7909	40.1846	54.9183	48.8293	45.2218	54.2664	47.1318	38.4954		52.9109	50.1624
			226.258	47.0411	54.4352	53.6997	45.6833	50.4566	49.8506	50.5911	50.6774	53.9865	45.6709	52.7202	45.9697	44.1237	51.4283	45.5365	40.6712	40.3369	43.7821	41.1982	50.0576	48.1073	40.432	45.6414	48.9947	42.7143	41.0138	42.764	35.2486	43.5731	48.1651	42.5154	45.7513	38.4929	36.1013	72.7673	53.0165	40.0015	54.4758	49.0621	43.5143	53.2384	50.2678	37.6918		51.5561	52.4897
			226.658	44.2512	53.1275	49.978	42.5909	50.8016	49.1054	48.8873	53.0125	49.501	44.9217	51.8537	47.0344	49.4356	50.5725	46.3809	38.4488	39.2536	42.7387	41.3696	50.6907	48.9513	40.6229	45.0175	45.5158	41.6496	41.4519	39.6511	38.0686	44.5341	48.1637	42.1493	48.6791	41.8464	34.8262	71.7992	52.921	40.3829	53.8508	43.4542	43.602	53.9646	47.8645	42.8465		51.5512	53.4785
			227.058	44.6673	54.8464	52.2999	41.7894	48.0991	48.1109	48.4925	52.8015	51.4992	44.4527	52.8077	48.0136	44.7325	49.5614	48.6411	38.6994	41.4908	44.7549	41.7651	48.8277	45.6754	40.8755	46.7061	49.1991	42.925	39.9413	38.6584	31.7446	45.4732	49.6699	40.8955	47.2699	36.8633	39.341	66.8331	53.1232	40.6267	57.5809	45.3656	45.0086	51.8505	49.6196	37.2986		53.4677	50.0253
			227.458	45.6818	56.6802	51.9744	40.3968	50.6894	50.1664	51.9891	52.6086	51.8755	44.2034	55.2144	46.0333	47.5762	50.9304	45.5186	43.1408	40.7821	45.8008	41.1286	50.8514	49.6464	40.3567	43.9504	50.055	45.2983	41.6412	39.4321	33.6263	45.1087	48.0021	43.3212	47.7917	39.5097	38.1205	69.1781	53.0665	41.9955	54.4164	45.986	43.0782	52.4182	48.2486	36.8078		52.4353	52.4971
			227.858	47.8213	55.5745	53.6543	42.7108	50.8531	46.7699	50.2438	52.1071	52.0426	45.2095	52.7081	46.453	48.1059	49.4264	45.6608	37.6952	41.7034	47.2365	42.3999	49.3117	46.0399	41.5837	45.123	48.8084	44.3785	40.4141	38.7561	35.2683	43.5461	51.2604	41.319	47.2255	40.5232	35.955	70.8762	51.1381	38.9458	53.368	47.4644	44.0294	53.4926	49.8672	37.2903		55.2886	52.1689
			228.258	43.6857	54.2714	53.5454	37.2438	46.9098	48.6526	49.0436	52.8047	52.0903	43.6555	53.8501	46.5051	48.3102	47.122	48.473	40.4325	41.6927	45.6871	41.9385	49.8701	47.4698	41.1287	43.3434	46.6169	43.4733	42.5232	38.9171	34.9295	47.6448	48.5752	40.849	47.5798	37.1436	37.6802	70.6725	52.7407	39.2469	53.223	47.2194	43.7584	50.9833	49.6635	34.2181		53.3612	49.9579
			228.658	44.6617	54.229	49.3007	40.3675	45.7945	51.8243	48.9717	53.2691	51.0852	42.9572	54.4404	47.3295	45.7242	52.448	48.867	38.4771	39.8105	43.0408	40.5312	47.9068	46.4364	39.3324	43.3856	50.9267	43.8772	41.5522	39.0928	33.5923	46.8935	46.4355	44.4483	48.163	38.2724	38.1452	68.358	50.8566	38.6886	54.4902	43.8609	43.4282	52.0301	51.0901	37.3061		54.0778	51.8187
			229.058	44.5045	55.2784	53.5035	41.9738	50.111	47.7903	51.1451	50.5081	52.5626	45.4311	53.4794	46.2499	46.4976	52.2891	45.0631	40.1641	41.6438	42.9964	42.2331	49.5184	48.8953	41.6864	46.8127	47.3143	43.7288	42.4634	38.6681	32.0477	46.8372	49.0724	44.7937	47.6434	38.2458	36.5549	65.2479	50.8578	39.5922	55.5622	45.2469	43.5752	52.7585	49.7111	33.6103		52.9043	51.3446
			229.458	45.029	56.1652	53.069	41.0569	48.611	50.0161	48.638	52.9175	52.7089	47.0651	55.6358	47.7881	46.8686	50.1829	46.2681	39.8335	41.812	44.5057	43.5333	49.5454	47.6746	42.4978	43.8693	49.9909	43.4852	42.9839	37.4855	34.5885	46.8598	48.4371	42.3568	48.608	39.7749	34.2172	69.2469	51.869	37.3133	56.2772	47.8124	43.2013	54.6075	49.6387	36.6519		53.0003	54.1996
			229.858	43.4361	56.1361	50.3422	39.9904	49.9833	50.6914	48.3568	51.965	53.7055	44.9279	53.4651	46.7006	44.1617	49.2678	46.7968	36.2175	42.0953	44.4716	41.2375	48.5108	47.9989	40.1832	46.1779	47.764	46.383	42.1996	35.2456	34.0778	38.4331	48.9893	41.8778	50.3906	38.8668	39.308	66.1882	50.7811	38.9645	54.8698	45.2412	46.1233	52.5342	47.1277	37.3018		54.5657	55.7888
			230.258	43.2638	57.1528	53.4142	40.895	50.2934	47.9639	51.0182	52.3452	50.3711	44.9699	50.4681	47.5805	46.3384	50.0265	47.8524	40.0732	41.1479	44.6434	41.0139	49.9268	47.5827	40.5263	43.0229	47.6597	42.6119	40.7302	36.9228	33.3921	45.7067	48.3166	43.1306	45.6345	38.5792	36.0264	68.6516	51.3422	38.6532	50.8392	49.4747	45.2718	54.1258	48.3894	38.4355		53.2534	52.675
			230.658	44.3958	55.847	52.2192	41.1579	49.0909	50.8565	47.0463	51.6172	51.6491	45.6688	52.6871	45.4949	45.0203	49.6493	46.2471	38.6817	43.3355	44.4159	42.9446	49.844	48.2689	42.4069	46.5749	49.6656	44.336	40.918	37.856	31.7895	46.3522	47.5066	42.0813	49.4263	40.2493	35.6291	68.6302	53.1621	39.8301	53.2057	50.0457	43.5093	54.4393	52.68	34.2066		52.7627	52.0273
			231.058	43.5984	53.8246	50.3674	41.554	51.7144	52.584	50.5766	49.9582	53.9603	45.3727	53.0993	47.5314	46.4159	49.8239	43.6593	37.6798	40.2622	43.3176	41.1115	51.1097	49.426	39.9087	44.4052	46.7513	44.6206	41.9373	36.9073	35.5782	49.5066	49.0168	44.5307	47.4281	39.8773	35.8117	68.3845	50.9928	37.6433	52.6267	48.5046	45.523	54.5995	48.7088	36.5791		52.8485	55.2505
			231.458	42.6415	55.538	50.76	41.65	49.6445	48.9209	51.0114	52.1659	54.6154	44.9593	52.4093	46.3744	40.411	51.4345	43.4105	37.8226	41.6589	44.3392	42.2207	49.2868	47.3153	41.4488	45.1011	48.0888	40.8074	41.1144	38.3766	34.2516	44.4081	48.5862	40.4708	49.8262	37.8289	37.8824	70.2121	50.1351	36.0356	54.4041	46.8866	45.8759	51.4355	48.8495	36.2334		52.9317	51.9016
			231.858	40.8265	57.2087	52.524	42.8916	50.566	49.0785	50.6767	53.4529	52.4603	44.845	54.4027	46.8259	45.0729	53.1199	45.4283	40.5461	39.4597	41.0692	39.9491	50.1681	48.7068	39.2865	45.7035	47.1428	42.293	43.7539	40.5258	34.0311	45.1173	49.7643	42.7666	49.8961	40.8259	35.3356	66.8404	52.223	37.936	51.1233	48.4446	44.8264	51.5602	48.6351	35.3398		55.527	55.458
			232.258	42.2783	54.8337	51.0237	41.5538	50.3159	48.3292	52.427	52.8385	52.9493	44.1131	50.9623	46.1445	42.4098	50.1253	48.1716	40.1947	42.7776	43.4866	41.3466	49.4529	47.7529	40.5982	46.6231	46.7983	43.3026	42.6609	42.0577	34.9424	47.3431	48.4027	44.6152	49.3669	40.6296	36.9203	68.0597	50.1727	38.6003	51.6298	47.3237	45.8959	52.6176	48.8109	34.8469		53.3858	49.0357
			232.658	44.3329	54.3039	48.8377	43.6297	49.4884	46.9716	48.7471	51.4476	51.0645	44.4967	51.6672	47.631	42.733	50.6266	45.2269	42.2432	43.4537	46.5247	41.9271	47.9188	47.5877	41.2951	44.4771	49.0842	44.7842	45.0015	38.6023	35.8189	45.0654	46.4021	42.3377	49.2273	38.0989	39.4615	69.7314	52.6356	42.4006	54.5181	43.8233	45.1276	55.3671	49.0965	35.4275		54.6504	54.7876
			233.058	42.2179	54.1247	49.7412	43.3802	46.9562	47.5295	51.143	49.8808	52.2632	43.42	52.9283	48.3913	48.0669	48.5303	45.7211	40.9433	40.2842	44.4362	41.847	50.6181	48.7226	41.1042	43.3305	48.4661	40.11	45.8787	39.1521	36.0384	45.8327	44.9047	41.3367	50.1271	39.0214	39.87	66.2379	51.0107	37.5446	54.0308	46.2978	44.5516	52.3142	50.9986	36.9102		52.2388	52.2949
			233.458	44.7943	54.7201	54.9564	42.4891	51.271	47.5931	50.8524	51.0638	49.0764	46.434	54.4895	47.1624	43.1233	52.8409	47.8655	39.7038	41.3748	43.6783	44.01	48.216	47.167	42.8664	45.1514	49.6651	40.6851	41.5688	38.8405	34.7209	44.775	48.7193	45.388	48.6926	38.1336	39.537	68.8562	54.7191	39.831	54.4385	46.2282	44.4913	52.0999	52.0416	35.3982		52.7117	57.4867
			233.858	45.4343	56.1887	56.2247	39.4765	51.0503	48.0189	49.9466	50.8125	51.1686	45.0135	51.5837	46.2386	47.1669	52.152	42.6351	41.1935	42.1754	43.607	41.4177	51.5161	48.8718	40.4149	47.1759	48.8354	42.6675	43.7545	41.7205	34.8525	44.1213	49.0719	42.2247	50.6144	40.0648	40.6541	72.4122	52.1004	40.1534	52.725	48.2978	44.3283	52.46	51.3018	35.5992		53.952	54.7772
			234.258	48.1742	55.4736	49.9578	40.2575	47.9281	46.2565	49.7347	50.5706	55.5001	45.923	51.8058	49.2271	44.0537	51.7022	45.5612	41.5383	43.3141	43.5835	42.6892	49.5573	49.1435	41.5685	44.504	48.9608	43.5163	43.0882	38.4443	35.3916	46.2382	46.5679	42.7338	49.5294	37.7675	41.5137	65.8469	52.2156	38.7947	53.7793	49.026	45.6235	51.4401	50.4104	37.0262		55.1542	54.2369
			234.658	44.9972	55.202	53.695	41.9872	47.8628	48.3569	49.7654	49.698	54.4215	45.6625	51.6835	47.5517	42.2662	51.304	43.0191	41.1837	41.2688	42.1406	41.0499	48.5774	46.0951	40.2391	44.497	46.0418	41.6863	42.7181	41.5103	35.2918	46.7732	47.6839	41.1127	48.8022	36.6913	38.6801	68.4112	48.8073	38.4085	56.3531	46.5044	43.653	52.6414	49.3524	36.7277		54.167	52.8187
			235.058	47.0132	56.2828	53.589	41.7609	46.146	46.6686	49.0613	51.1569	52.4509	46.1406	52.8803	49.2086	45.081	50.7889	46.117	41.8336	43.4654	42.9055	41.5941	48.0098	47.3463	41.1056	40.2834	47.7923	38.7036	43.2593	39.6194	36.8414	48.524	49.9748	41.8886	49.8178	40.8314	39.245	65.0655	51.2053	41.3994	52.9514	48.5865	43.5185	51.1586	49.2865	35.1202		52.6687	53.6569
			235.458	45.7014	57.0116	52.3864	40.2148	48.5138	49.4701	50.9112	51.8153	51.1787	47.2929	53.2787	48.7235	45.2933	48.9758	43.6347	42.515	41.1523	45.275	41.0828	49.8947	47.8166	40.3198	43.9399	47.6878	44.8107	41.8287	39.4905	35.6827	42.8826	49.6148	42.9801	51.2914	36.8765	35.9654	65.4794	48.027	38.4848	54.4472	45.4627	45.8136	53.1256	52.677	36.6101		54.3705	55.9674
			235.858	45.6785	54.844	52.6673	41.1382	49.2924	48.0087	52.1712	52.5844	54.0394	42.9544	51.9779	47.6551	47.0567	50.0054	45.4761	42.334	40.8499	45.5597	41.0543	48.9586	46.787	40.496	46.0265	47.3151	43.0102	42.6323	38.9514	34.819	48.2581	45.5643	40.9512	49.7085	36.6923	38.5318	67.7569	52.4292	40.0976	53.8037	46.7597	46.3224	56.2603	45.6316	36.6447		52.9404	53.896
			236.258	47.8816	58.0967	51.2574	41.8804	50.154	45.5768	50.2486	51.9475	53.7343	44.4987	52.3535	47.0566	41.494	48.7805	47.2175	39.7189	43.144	42.4494	42.6473	48.1472	45.825	42.2136	43.6835	48.7738	40.0992	43.7259	39.2775	34.6144	50.4903	46.7184	42.8628	50.623	40.2497	35.2607	67.5353	52.0919	40.0625	52.7468	44.8387	45.5531	53.1541	48.4637	34.6525		54.3748	54.2217
			236.658	47.2835	54.8511	52.7834	42.5101	49.2544	48.6015	49.0579	51.5561	51.4237	45.4664	53.5735	45.3847	44.3477	52.906	43.9917	40.5781	43.1882	42.9408	43.9137	48.6283	44.9634	43.4805	46.4545	46.5408	40.7774	41.5593	38.4838	35.97	47.5638	46.1437	40.478	47.5961	37.3003	38.8719	68.722	49.8968	39.7244	54.7123	44.0141	46.0624	52.2541	46.3073	38.4108		54.3337	52.1823
			237.058	45.541	55.658	50.4576	42.514	51.018	49.0858	50.9691	52.2449	52.2642	43.0865	54.5292	44.7499	45.6368	48.6804	44.737	38.7809	43.2509	43.2612	41.8106	48.8569	47.2513	41.1577	43.952	48.4228	41.6745	42.191	40.4782	35.1815	49.2029	47.7635	43.0612	48.9374	40.2324	37.5685	70.1313	48.3214	39.3932	54.6503	45.4842	44.3946	52.5913	46.4702	36.7581		53.7497	52.7911
			237.458	45.3543	55.849	51.4573	45.3001	45.7121	46.6059	54.089	53.3693	54.1059	44.8036	53.2759	47.5924	45.0613	50.9005	44.5929	41.204	40.9075	43.8622	42.2297	48.1421	46.3605	41.5163	46.672	48.0929	42.3626	43.7638	40.539	34.9458	50.1253	46.1809	42.5041	50.0308	38.3904	37.7162	68.1537	50.5129	38.8827	51.7345	43.9213	42.2673	51.636	48.8825	39.8858		53.1893	54.1008
			237.858	45.9391	54.6055	51.1106	42.2292	51.5412	51.4321	51.5497	53.5263	54.0357	45.5116	51.7308	48.7837	44.6217	52.1599	47.6365	40.3143	42.5781	47.1049	42.9898	50.2556	48.1286	42.1741	42.5367	52.3558	44.1429	42.3359	37.9685	38.3517	46.4983	47.5043	43.9129	49.239	38.717	37.4376	67.3197	50.9566	38.5341	55.3313	43.9607	45.1681	50.0654	48.3888	37.1955		53.8218	53.5391
			238.258	46.167	54.619	49.4073	44.0667	45.6264	47.177	51.4128	51.1578	52.2318	48.2474	53.2887	47.8385	43.3978	50.9493	46.6156	40.3227	43.7436	45.7412	41.8454	48.0776	46.7568	41.1931	46.8893	47.7628	38.6656	42.0604	39.6084	36.0158	46.6281	45.6393	44.0531	52.4432	37.5953	32.9453	69.2915	49.4001	39.6521	56.4419	45.1255	43.0486	49.4373	49.9806	39.3413		50.8153	54.0478
			238.658	47.1569	53.6306	51.6342	41.7827	49.5388	50.4993	50.4125	49.884	51.8978	45.0202	55.174	48.9426	42.5687	49.7137	49.2555	39.4186	42.8209	44.7104	41.9912	46.0293	46.1851	41.4952	46.7554	49.9702	43.4243	42.2372	38.9368	36.3359	47.9371	49.4371	41.5253	52.0439	40.6602	34.5874	71.2075	49.2027	40.0051	53.7837	45.1821	44.3981	52.438	47.4535	39.5023		53.3898	53.8634
			239.058	44.2986	55.8833	50.0077	43.2819	51.8379	50.2295	51.2895	50.8483	51.2681	45.8596	52.1485	48.3234	43.8873	50.035	44.7964	41.8934	42.8186	45.6395	44.4581	50.2443	46.8418	43.987	43.9313	49.8579	41.2475	41.8749	40.5348	32.8764	45.4847	47.4323	43.0594	51.5019	36.1379	37.688	69.8828	51.1483	37.9754	55.0381	45.4687	45.462	50.2647	51.4399	38.1678		55.242	53.6714
			239.458	47.0165	56.9864	49.778	43.8184	49.5172	51.9884	51.7695	51.7881	53.4788	44.3323	52.7283	48.2407	43.149	52.0477	47.4284	38.8474	41.9764	45.0247	43.5766	52.012	47.7844	43.2627	45.0837	49.7058	41.746	43.3135	40.187	33.0872	46.8263	49.1081	42.1059	51.0963	36.655	38.8913	70.855	51.5611	38.5424	51.7785	46.1711	43.7173	50.0914	49.3878	35.1171		51.5155	53.2918
			239.858	44.8372	55.0111	48.9436	42.5478	48.5179	49.0075	50.5604	53.2287	52.4937	43.9658	50.7037	48.7423	43.2332	52.8685	48.0577	39.967	40.6036	44.9305	40.9269	48.8381	46.6045	40.0055	46.2035	50.4771	42.7332	42.4682	40.3806	36.0446	45.2377	49.099	43.7485	49.7412	37.0937	35.4342	71.8197	51.3426	39.322	49.9013	44.9659	45.0729	51.0294	50.0842	39.3741		53.2563	55.392
			240.258	45.9691	55.3494	50.64	42.7376	46.6679	47.7689	51.557	52.4548	51.4964	45.8531	50.4989	48.4967	46.4442	51.3688	45.578	41.2554	41.5603	44.398	42.7299	49.3117	46.5033	42.1304	42.0133	47.2171	42.1483	42.175	39.2212	35.505	47.434	47.3618	42.2703	48.9568	38.2924	37.4635	72.3865	50.3055	39.8102	51.9364	43.7778	44.8224	54.1445	48.4573	38.7063		50.5792	56.4445
			240.658	45.6814	56.5059	52.0636	40.2752	49.5957	48.3144	50.2248	50.1552	49.8583	44.585	53.9774	47.8856	42.09	53.4256	46.2796	39.8893	43.8187	42.0426	44.0717	51.2249	50.5382	43.5409	45.8949	49.8734	42.9679	42.5804	37.343	34.3095	45.1466	51.0616	42.051	50.6554	37.3821	38.3825	70.3364	47.5843	42.1191	54.7423	44.281	48.0493	51.3919	48.2148	38.3427		54.3381	51.1499
			241.058	47.2325	56.2154	51.5516	40.6667	49.3246	47.7935	49.055	50.9673	50.2395	43.5337	52.6114	48.9062	42.2594	53.906	49.6044	42.7519	43.3288	43.4826	43.2705	52.053	51.0153	42.8543	48.6246	48.7662	43.0375	41.9646	37.791	33.6437	45.867	49.5338	42.5214	50.8077	39.5618	39.569	71.3459	50.4657	38.5169	51.408	44.0431	43.8023	51.9129	50.4749	36.8217		51.7916	53.9069
			241.458	48.1129	55.425	50.9001	42.979	48.2753	47.5287	50.4781	52.6528	47.9605	44.1715	52.5413	48.8137	45.1445	52.3007	45.7656	41.645	41.6581	43.1768	43.0554	49.591	46.7882	42.3134	47.5967	47.5034	42.551	43.1414	39.6758	35.2906	49.932	48.3108	41.6998	50.3538	42.0633	37.7688	65.0679	51.267	36.7071	54.9266	46.7641	45.1283	49.0887	46.3123	39.4538		53.6232	54.5079
			241.858	48.7573	55.0296	49.5096	40.9522	47.7184	44.7524	50.2262	52.0002	49.8627	43.9224	51.8237	47.5789	45.0808	51.302	42.3457	41.8587	40.7557	44.6791	42.3161	49.9913	48.7727	41.5365	47.3807	47.8211	42.6136	40.691	38.8293	36.8457	46.0273	50.0708	39.3923	51.0387	38.9319	37.0996	70.2395	50.8403	38.9982	52.5745	44.7278	48.1637	50.8454	47.7827	38.6171		51.8593	55.4992
			242.258	45.7061	52.0107	51.348	38.7441	47.0308	48.3838	51.2363	51.0532	49.5659	45.9867	50.2875	48.2952	45.8675	49.812	47.2245	39.283	43.983	43.7365	45.1479	48.4295	47.6484	43.9821	44.4854	47.5951	42.338	42.5905	37.7578	36.1897	45.6828	45.7577	41.0895	51.1314	36.9182	39.7006	73.8363	51.3248	38.8036	53.43	42.835	43.7086	53.9429	46.3348	39.4418		53.8415	51.972
			242.658	47.7694	53.5942	50.6162	44.0348	46.5197	46.8852	50.9265	51.2451	53.0515	43.3136	51.7802	49.1814	43.7573	51.9269	44.6434	42.3591	43.188	43.5901	45.0515	48.2671	48.059	43.8616	46.3673	47.9477	39.6473	39.7746	40.1395	35.3026	44.7478	48.519	43.5536	52.0077	38.7496	38.5917	72.253	51.2039	38.2368	52.784	45.9705	44.3797	52.281	46.2151	36.7501		52.8791	52.6568
			243.058	47.5547	53.9442	51.3936	39.5299	48.7216	50.9646	51.4496	52.3889	52.5964	45.3457	51.6825	47.2655	43.7869	49.5893	48.8128	43.7762	43.2663	43.9078	43.8858	48.415	46.3391	43.0462	46.5185	49.6083	44.3097	43.0392	39.1602	34.4086	46.0399	48.7084	42.5409	49.8563	38.7991	36.3687	75.7479	50.2356	38.66	53.4764	43.7985	47.114	51.7699	47.1044	40.1504		52.6266	57.1515
			243.458	47.2763	53.9011	51.5665	42.0571	46.6473	48.9401	50.2639	50.2822	52.2952	43.8951	52.784	47.0541	40.9992	51.5155	49.3894	40.2456	42.4628	44.3709	42.5743	47.5039	47.1217	41.6397	46.6119	49.0867	44.4722	42.341	40.4291	35.5092	45.5125	46.8801	40.1707	51.0883	40.608	38.9752	74.4195	49.5512	39.9945	51.8059	42.9912	42.7256	51.012	49.8439	36.195		53.3268	50.8237
			243.858	47.4374	52.8474	51.0069	40.5632	50.706	48.1057	51.2007	50.1586	50.8959	44.2534	52.0866	45.3041	44.3496	51.0141	47.9504	43.246	43.7397	42.5061	42.7886	48.1062	47.6111	42.2633	47.7753	50.7394	43.8823	41.7505	41.9711	34.7889	46.7582	48.2881	39.6009	50.3922	37.8295	36.0349	74.5019	49.0847	40.5582	54.1213	46.0279	43.2251	53.3968	49.3687	36.4562		56.0075	52.8231
			244.258	46.2144	52.5373	51.951	41.7144	50.0711	49.8522	50.3433	52.6226	52.8139	42.7026	53.9035	46.7664	42.6887	50.7689	43.8027	40.1626	44.2448	44.6389	43.5594	49.107	46.7072	42.51	49.5677	50.5779	44.9832	40.3167	41.9122	33.9962	49.5539	49.357	41.2147	47.8892	38.6859	31.0331	72.5695	48.6114	38.4221	49.8162	43.7652	40.639	52.9854	48.8592	38.3183		55.1884	52.6695
			244.658	47.8334	54.0591	50.0901	42.2986	48.1507	48.0526	49.4417	50.4951	54.3975	44.3607	50.7196	47.013	44.1251	50.996	45.9615	42.9977	44.2571	44.3664	42.3541	47.5921	45.326	41.5897	49.8702	50.0425	42.0148	41.4566	41.572	35.2056	45.1703	49.7409	43.0218	49.7899	38.0199	36.2271	74.2997	51.7991	38.7974	56.446	42.0603	43.0633	50.8062	49.0093	38.6326		52.8315	54.5944
			245.058	47.3275	56.0946	49.2601	41.0341	49.3165	50.2735	52.0024	53.9808	51.5677	44.6425	51.523	45.2208	45.4421	47.5717	46.4175	40.8567	42.0662	42.5655	43.046	48.9651	46.5455	42.6346	46.8792	46.5595	44.0906	41.5615	37.232	37.9978	45.923	48.34	42.7135	48.9315	38.5146	40.1977	73.9443	49.7941	38.0765	51.8443	44.604	45.1352	51.2401	47.345	38.1996		54.4399	53.2087
			245.458	47.3506	54.6543	51.9429	38.2722	51.1611	48.1459	51.3183	51.7235	52.3224	44.1819	52.7927	48.9224	44.831	50.3134	47.1241	39.0456	41.642	44.552	43.2427	48.482	45.332	42.4017	47.1975	48.2519	42.7822	41.5669	40.6583	32.9909	50.0007	48.3121	42.2195	49.4673	38.9582	37.2867	73.301	48.2082	40.4401	51.7771	43.7933	44.846	49.1062	47.0933	37.9203		55.0816	54.7872
			245.858	47.5441	54.0697	50.6837	42.2124	49.0466	50.2722	48.8899	51.9951	53.006	43.2205	52.6076	48.2698	42.1075	51.3915	47.3108	41.8193	41.7594	42.9835	44.4727	48.12	46.8088	43.6543	49.651	49.244	41.5149	41.917	41.3821	35.7394	45.3	49.5632	43.9006	47.7809	37.8241	34.2417	73.6165	50.4155	39.9675	53.864	42.9757	43.6918	50.0359	46.9906	37.7772		53.93	53.0924
			246.258	47.8304	54.0049	51.2748	42.3986	50.7464	49.9006	49.1278	50.3646	51.4751	40.264	53.0207	45.9114	42.4698	51.4753	46.6306	38.5806	42.8485	45.7601	43.3377	47.7576	46.2289	42.8456	46.8424	50.7125	43.4663	41.8289	40.6392	34.6126	48.4188	50.2376	44.0557	48.6141	38.723	37.1766	72.7299	51.197	42.0338	52.1824	44.5346	42.4962	52.4495	46.9091	37.6028		53.8477	55.8721
			246.658	47.0707	53.4369	50.0907	39.4824	49.3636	48.4471	49.66	50.005	51.5186	43.497	51.4021	47.5133	44.0738	51.3863	49.294	38.0986	42.695	44.195	44.8287	46.4993	47.2261	43.8205	47.5124	51.435	47.9429	44.3891	41.8744	33.15	43.0307	49.0923	40.5624	46.7745	38.6571	37.0399	71.7302	48.5982	40.4628	51.154	42.6712	47.0037	52.0325	48.6933	37.6246		52.8328	54.8259
			247.058	49.4054	53.7264	52.1811	40.0194	46.2047	48.3282	50.7309	52.5117	53.4177	43.2514	51.2964	45.4528	41.896	50.3412	47.1589	39.3604	43.1294	44.6318	45.6712	46.4697	45.1154	44.5145	43.6176	47.5393	43.6202	45.683	40.0322	35.5087	47.004	51.4226	45.8443	53.3712	41.0184	37.3253	69.7362	50.2581	41.004	51.587	44.9166	47.4587	53.3496	47.9458	35.1085		54.293	55.9382
			247.458	48.2195	54.0303	51.2065	37.7464	49.3825	46.0407	50.7365	50.9656	52.391	43.2218	52.9366	47.8163	44.3572	49.6553	45.1459	40.3267	42.6229	44.9671	45.1343	48.2921	46.3063	44.4331	48.6813	45.2943	43.7063	43.5149	43.1673	36.3618	45.3011	49.8744	42.1798	51.4176	39.8274	37.0771	69.0472	49.2932	38.6988	53.8286	41.7076	43.7388	50.5384	46.8372	37.0348		57.6519	60.6403
			247.858	50.4081	56.1423	52.0801	39.5252	52.0367	52.0424	48.9369	49.6698	53.2549	42.9797	51.193	46.7113	45.2674	49.0041	46.9975	41.8888	42.0823	44.2896	42.1265	48.9066	47.6043	41.2861	43.6461	48.6182	41.4458	43.4319	43.1202	36.5483	44.7196	50.9359	44.2385	51.8578	39.0086	36.8511	70.079	51.7297	38.5638	55.8679	42.8349	43.4625	52.4955	47.3893	35.7172		55.0698	53.8173
			248.258	47.9168	52.4917	52.397	39.9496	49.4274	46.9903	49.7661	50.9027	53.1292	41.7104	54.059	48.4463	46.3805	48.1453	47.5065	42.116	42.207	43.968	42.6348	47.3214	45.6494	41.9443	49.3293	45.7097	43.0417	43.4422	40.708	34.6807	44.7115	50.7382	42.2758	49.9533	41.9319	35.2896	69.8311	50.9326	40.0869	54.2058	41.9472	45.5762	51.1693	50.4547	36.9923		50.9256	55.4628
			248.658	47.8345	51.8829	51.6898	40.8112	50.384	44.6876	49.5637	50.8831	52.8281	45.1731	53.3004	47.8665	44.8077	50.3972	44.5496	41.8793	42.3253	43.8158	43.9889	47.6415	44.1894	43.316	48.3944	49.272	41.8245	44.7181	43.39	34.8386	43.2551	49.2539	41.7189	53.3028	42.4776	36.5139	69.8928	51.2604	39.2999	56.4922	41.7777	44.8839	51.6512	46.8142	38.4498		52.2416	57.8299
			249.058	46.7087	54.7398	51.3324	40.7952	50.5522	51.0124	50.2172	50.2862	50.0756	45.3834	49.661	46.5043	45.9096	52.3486	45.9527	42.2421	39.9173	43.4781	43.3049	48.9012	47.9677	42.9397	46.2658	51.5333	43.8649	41.5103	41.839	36.8091	47.8158	49.5935	44.2195	50.9296	41.7619	36.502	72.0186	50.9472	39.0898	54.2611	40.6219	43.4744	50.304	45.041	41.3914		51.7452	55.1084
			249.458	48.9651	54.1648	51.4068	39.9603	49.9309	51.4902	48.4675	50.3894	51.1384	46.8935	48.1371	48.002	44.7668	52.8659	45.5363	41.6309	43.3237	46.0715	44.5597	50.6204	48.4915	43.9354	46.1936	50.3795	41.9963	41.5674	44.4664	24.3392	48.1835	46.2468	43.8171	49.2501	40.6444	37.4666	69.4314	49.6189	37.9334	54.6794	43.1217	44.5119	50.9968	48.9872	36.2491		52.3057	55.3611
1A right panel	FI FRAP cells		0	2	4	8	16
			66	66	54	64	66
			69	69	58	52	53
			72	72	85	66	52
			60	60	52	54	64
			85	85	74	62	67
			51	51	50	63	40
			71	71	60	61	67
			70	70	56	54	64
			75	75	52	45	51
			71	71	72	57	51
			71	62	51	43	55
			81	36	51	38	59
			54	67	65	69	41
			68	53	59	45	38
			62.3612	53	55	42	43
			53.9557	60	52	67	61
			53.8333	45	55	50	63
			51.8678	64	72	69	54
			74.9643	66	54	56	75
			56.3152	53	57	40	62
			54.9091	61	46	56	50
			71.1222	54	51	62	53
			63	57	55	82	78
			62	46	52	71	57
			54	50	56	49	58
			78	59	61	58	74
			60	54	38		51
			71	48	61
			59	60	44
			73	41	59
			61	42	73
			52	58	53
			61	51	63
			46	61
			61	60
			56
			66
			50
			60
			65
			64
			53
			56
			63
			0	2	4	8	16
1B	residence times		25.0676	25.7187	32.4376	37.5561	47.1086
			27.0413	34.0439	31.3525	31.2387	40.1853
			38.0748	35.8797	35.4093	48.0641	37.9651
			32.1027	49.115	29.6602	28.5645	46.2987
			31.4564	45.708	30.2426	39.4496	34.312
			30.49	48.8187	48.4577	43.4183	37.4683
			42.087	47.1807	34.5673	36.2337	37.4007
			27.3324	28.2794	34.0802	49.7512	44.0598
			30.9116	33.5538	40.673	39.1116	40.1862
			24.0229	43.4698	34.499	38.2315	41.3487
			32.42	33.3883	36.4368	32.5045	36.9674
			43.342	39.0506	28.9428	36.2272	44.4491
			20.4263	37.3013	33.4316	45.635	49.0497
1C	fraction sizes		promoter-bound						elongating
			0	2	4	8	16		0	2	4	8	16
			0.389833	0.374196	0.315667	0.34656	0.298022		0.610167	0.606466	0.615505	0.585834	0.618716
			0.448817	0.355138	0.318688	0.311651	0.230098		0.551183	0.625523	0.612483	0.620742	0.68664
			0.450324	0.426448	0.331019	0.317254	0.254532		0.549676	0.554214	0.600152	0.61514	0.662206
			0.455525	0.340551	0.320424	0.284168	0.255122		0.544475	0.64011	0.610747	0.648225	0.661616
			0.425718	0.386496	0.348643	0.32272	0.302949		0.574282	0.594165	0.582529	0.609674	0.61379
			0.462883	0.348612	0.324574	0.340452	0.26054		0.537117	0.632049	0.606597	0.591942	0.656198
			0.471038	0.40202	0.370045	0.351623	0.238991		0.528962	0.578641	0.561126	0.58077	0.677747
			0.41534	0.389712	0.355312	0.328752	0.259732		0.58466	0.590949	0.57586	0.603641	0.657006
			0.421277	0.378623	0.381445	0.269002	0.26083		0.578723	0.602038	0.549726	0.663391	0.655908
			0.438597	0.407233	0.364419	0.380842	0.297081		0.561403	0.573428	0.566752	0.551551	0.619658
			0.415067	0.38003	0.325023	0.327773	0.250953		0.584933	0.600631	0.606148	0.604621	0.665785
			0.485923	0.401948	0.393416	0.382822	0.25224		0.514077	0.578713	0.537755	0.549571	0.664498
			0.43626	0.390516	0.353953	0.339191	0.296056		0.56374	0.590145	0.577218	0.593202	0.620682
			0.408367	0.438524	0.366991	0.300752	0.276945		0.591633	0.542137	0.56418	0.631641	0.639793
			0.445754	0.332444	0.349057	0.293003	0.263804		0.554246	0.648217	0.582114	0.639391	0.652934
			0.367075	0.340531	0.366949	0.311325	0.278712		0.632925	0.640131	0.564222	0.621068	0.638026
			0.395803	0.413348	0.381732	0.3181	0.289387		0.604197	0.567313	0.549439	0.614293	0.627352
			0.474271	0.334649	0.341689	0.342395	0.297172		0.525729	0.646013	0.589482	0.589998	0.619566
			0.466799	0.427173	0.363215	0.287941	0.294695		0.533201	0.553488	0.567956	0.644453	0.622043
			0.456807	0.359225	0.334721	0.266168	0.305447		0.543193	0.621436	0.59645	0.666226	0.611291
			0J																																												2J 1h
			cell1	cell2	cell3	cell4	cell5	cell6	cell7	cell8	cell9	cell10	cell11	cell12	cell13	cell14	cell15	cell16	cell17	cell18	cell19	cell20	cell21	cell22	cell23	cell24	cell25	cell26	cell27	cell28	cell29	cell30	cell31	cell32	cell33	cell34	cell35	cell36	cell37	cell38	cell39	cell40	cell41	cell42	cell43		cell1	cell2	cell3
1D left panel	FRAP dose response 1-2h	0	108.971	107.023	107.826	108.765	111.382	105.13	108.319	111.213	108.906	105.563	108.84	106.37	106.369	106.934	109.848	108.264	110.597	108.994	109.712	112.214	111.231	109.922	107.894	106.923	108.022	108.767	108.408	111.592	105.314	103.296	105.455	106.975	110.06	115.897	105.377	109.776	107.676	104.186	107.268	111.169	109.454	106.833	106.913		109.446	105.4	103.894
		0.4	103.934	104.177	101.423	105.699	101.65	103.622	102.351	108.295	106.416	101.198	105.364	105.012	105.849	108.395	107.436	103.903	107.711	102.036	104.076	105.243	103.031	104.867	101.151	102.692	104.387	104.476	107.255	106.951	105.809	101.897	103.919	103.048	102.601	105.724	100.215	106.658	100.289	104.216	105.689	105.583	104.616	100.008	102.267		101.951	102.506	106.057
		0.8	101.645	102.335	101.539	101.265	101.79	100.663	103.88	106.8	103.198	101.074	102.186	101.287	104.709	105.016	107.483	103.321	103.326	102.017	102.554	106.756	104.054	103.061	99.0905	103.379	98.3734	102.47	103.847	101.587	99.5211	99.9098	101.021	103.567	101.56	102.394	102.827	102.392	102.502	100.689	100.945	101.491	101.893	99.0528	102.321		103.799	103.441	103.026
		1.2	101.604	99.3448	101.159	101.456	98.0269	100.27	102.1	106.695	101.89	102.103	101.592	100.54	103.186	101.712	102.846	100.974	104.271	103.812	102.471	105.177	103.089	102.097	98.9859	100.904	103.065	102.744	101.99	102.854	99.3814	99.6175	101.65	100.675	102.01	100.354	99.7314	100.861	103.657	102.134	102.354	101.762	101.367	97.6882	97.3262		103.027	102.948	101.796
		1.6	102.312	100.731	100.132	103.968	103.732	102.327	98.7871	103.269	99.6129	100.692	101.634	102.179	101.009	100.335	106.488	101.097	102.15	98.3009	103.215	101.182	99.9132	103.712	96.5094	101.362	100.374	102.782	102.375	102.241	99.3213	100.531	103.939	101.324	102.805	97.5489	99.7696	102.743	101.678	102.493	102.26	99.0251	102.205	100.229	99.2816		100.125	102.792	95.3406
		2	101.962	99.995	104.63	101.67	100.606	100.973	100.581	104.172	100.983	102.852	101.434	99.7942	102.227	101.6	100.85	98.0663	103.121	103.223	102.941	101.459	101.214	103.275	101.472	99.0357	100.027	103.473	99.8732	102.621	96.4517	98.135	102.471	101.347	100.878	105.044	100.003	99.4358	100.059	100.673	103.488	98.4111	101.94	101.355	104.412		99.6255	98.0878	100.309
		2.4	101.137	100.223	97.2922	99.1603	100.215	99.1566	100.239	102.764	102.682	100.012	99.804	100.155	100.22	98.1806	101.522	98.4994	103.12	102.268	100.152	103.285	102.625	101.264	99.907	102.945	101.004	100.275	98.7112	100.502	100.658	99.0271	103.877	104.433	97.9578	102.065	99.3793	103.034	100.095	102.622	101.868	100.057	101.873	100.925	103.269		102.908	102.605	101.706
		2.8	102.938	101.767	102.335	97.4878	99.3965	100.221	99.5648	103.203	99.2402	98.89	100.524	100.073	99.4977	100.573	102.085	100.298	104.8	99.8417	99.7293	104.149	106.667	100.984	99.6409	102.85	100.266	101.186	101.468	101.027	99.1344	101.897	101.878	100.357	101.01	96.9999	104.067	103.306	100.202	98.5569	98.6453	99.6587	99.0616	101.44	100.364		97.3129	97.5995	100.251
		3.2	100.163	100.504	98.7509	102.66	99.6526	99.901	102.676	100.222	101.511	97.5667	99.7413	97.8427	96.927	100.02	103.603	101.402	104.141	98.9577	102.512	101.326	101.39	102.582	106.178	102.856	99.3512	99.2667	98.2788	103.46	102.086	103.261	102.103	100.519	99.6988	101.549	98.1153	99.7681	99.3832	98.9758	102.568	102.253	101.424	101.136	100.459		97.5451	100.634	99.9338
		3.6	98.2066	100.554	100.044	100.335	99.0476	101.894	100.02	101.207	101.11	102.233	102.879	98.4924	100.224	99.5229	101.021	99.5972	103.182	102.204	100.132	99.9682	99.7428	100.498	100.82	98.6851	97.4729	98.1203	102.884	100.008	97.9354	102.235	99.8352	98.5812	101.482	99.2343	101.158	99.3694	101.46	98.1819	98.0804	100.892	96.7188	98.0407	101.923		101.561	100.793	102.026
		4	101.339	100.996	99.0474	100.855	98.5062	100.543	99.0872	101.461	98.5449	99.2897	98.2406	98.4472	100.724	95.9005	101.6	98.9785	101.364	102.171	102.604	100.262	101.157	103.128	104.708	100.451	100.359	99.6918	97.7182	96.9419	104.083	101.101	97.8607	101.078	100.29	102.116	98.8267	101.21	97.855	102.499	97.8762	102.165	100.734	101.42	101.142		99.5415	98.1196	98.5758
		4.4	103.729	98.5496	99.9845	98.7632	99.6115	99.3205	95.4837	98.9506	97.8281	100.704	99.6239	100.114	99.5026	98.5636	101.953	101.8	104.15	100.452	99.5937	101.472	104.228	100.003	104.243	99.1539	99.3272	98.8801	101.322	99.5375	102.503	101.538	99.7232	98.918	98.8841	98.9034	97.5673	97.5776	100.775	97.2157	100.329	100.091	100.484	101.196	99.0226		99.6116	99.1208	99.5428
		4.8	99.5454	99.0769	99.3527	98.3435	100.289	99.1282	96.2419	97.7779	99.3873	98.0365	101.431	100.46	97.9072	99.8373	102.428	100.238	103.868	100.412	100.392	101.934	102.495	100.747	99.1383	98.2123	104.94	100.595	99.8801	98.2997	100.438	100.126	101.743	98.0103	99.9153	98.3568	102.129	103.019	101.22	99.4001	97.9167	97.9682	98.9361	101.168	101.101		98.0824	99.1338	101.395
		5.2	98.6771	100.412	99.6457	98.2928	100.241	97.2983	100.752	98.5625	98.3838	98.8001	101.401	98.3975	97.8481	100.069	104.852	99.9995	104.73	101.375	100.444	101.423	101.416	100.322	97.4845	101.036	95.755	100.341	98.6913	97.9454	98.5414	100.45	103.441	101.498	99.0341	100.825	100.625	98.9978	97.4879	100.149	98.6635	100.21	100.163	101.848	100.225		104.954	100.949	99.7621
		5.6	99.1979	99.2586	98.4331	99.7462	100.968	99.6229	99.191	98.0984	100.486	100.518	99.8598	98.2869	96.9839	97.1141	100.998	102.825	99.7312	101.883	97.3522	98.1277	98.4965	97.4128	98.7104	98.7144	98.5788	99.216	99.2614	97.6994	105.739	99.2821	95.5396	100.432	99.8428	97.6263	101.367	98.4828	98.4852	100.085	101.163	103.31	98.3759	102.817	99.1345		101.192	99.6158	100.922
		6	96.7377	101.351	101.125	99.1758	99.4316	100.475	99.3822	97.0809	98.2133	101.705	99.6216	99.8437	100.233	99.3754	101.202	101.697	99.3424	98.6655	99.6161	102.234	102.028	99.2954	96.7539	100.255	97.5645	97.6071	98.1434	102.922	99.634	100.066	100.101	96.1986	100.379	102.949	98.4563	98.2431	98.5298	101.317	96.9242	100.695	101.138	98.7288	100.302		100.805	99.0899	97.3632
		6.4	99.9193	99.7705	100.521	102.647	102.132	101.402	103.35	95.2211	100.91	97.7209	98.9339	101.113	98.9966	100.233	96.3942	101.833	96.3199	101.197	99.99	101.633	102.574	100.492	98.9862	100.065	99.6006	99.3341	101.517	96.0678	100.583	99.4922	98.4472	98.5066	101.175	99.7436	101.375	96.5563	95.3338	101.525	98.5113	100.78	101.749	99.6659	97.0207		98.5906	98.3212	100.65
		6.8	99.9514	101.941	97.2122	98.4806	98.4104	97.5655	102.918	94.5963	98.3027	99.4583	99.6153	101.075	101.321	102.707	96.1146	100.461	100.164	100.269	100.222	102.753	104.669	100.483	98.224	96.5188	102.093	98.332	100.968	100.411	98.9486	99.9377	96.62	97.5961	98.9113	98.0895	102.452	102.265	99.7367	98.0097	100.545	97.8374	100.248	95.2335	96.5805		97.0843	100.141	97.7301
		7.2	99.0529	98.7112	101.348	97.1572	98.1103	101.207	99.8502	98.9524	99.1624	100.043	100.986	100.904	100.86	101.352	100.227	97.8135	99.426	97.699	99.3961	100.925	98.6509	99.1725	99.8972	100.114	99.6286	98.2075	97.5628	99.9486	100.612	97.3345	98.1976	96.8122	98.2934	102.1	98.1565	97.5324	103.303	99.9502	100.068	99.7163	98.588	100.663	100.572		98.6192	98.5558	101.943
		7.6	98.9924	98.2207	97.4986	98.2624	98.8733	99.4719	99.2659	97.0826	99.9554	99.2814	98.4895	100.651	98.6813	99.2489	97.954	99.5639	97.5612	101.223	100.39	99.1782	98.508	100.144	97.7851	95.878	99.8653	100.056	98.3606	97.7237	100.191	96.946	98.437	97.9845	99.2137	99.1464	98.8057	98.7869	98.6602	97.1774	101.184	97.6881	99.4501	98.4303	100.076		97.099	102.74	97.3927
		8	94.7239	96.6987	101.199	98.7464	102.474	101.292	98.3362	98.4812	100.852	98.9338	95.392	100.503	99.8047	99.8389	98.3354	99.4579	100.902	99.6516	100.519	98.6179	98.3652	100.448	102.017	97.2281	101.781	96.5988	98.4739	98.7454	96.8135	98.684	94.9898	103.69	98.1458	96.801	98.3766	98.7346	100.223	98.0527	98.5572	100.09	96.8284	98.3091	97.9373		99.2921	97.6123	99.5341
		8.4	98.1661	99.5591	98.7501	101.526	98.4852	97.2675	98.2928	95.4019	97.7473	100.088	96.6121	99.8415	99.1372	98.801	97.8388	99.2921	98.7917	100.231	101.43	98.5437	97.8036	101.202	99.4497	100.357	100.573	100.823	98.6753	99.4557	97.4228	100.429	98.1249	98.4729	98.5136	98.1534	96.8124	97.6857	99.3534	100.293	98.0516	95.8992	96.8229	100.654	97.5307		99.2239	97.7031	100.8
		8.8	96.7932	97.2947	95.281	98.7297	98.0167	95.516	99.2424	97.9791	97.6267	97.938	97.6712	99.4259	101.558	97.3536	104.708	99.7994	101.692	99.0114	102.089	99.255	100.204	102.344	103.647	99.6567	96.1946	98.2459	95.4034	94.9301	103.485	98.6741	97.0391	96.7251	94.2296	97.2509	99.7415	100.867	99.6602	97.3151	97.6365	99.6961	100.127	96.8216	95.6282		97.0134	95.6963	100.376
		9.2	97.2117	98.3317	97.265	99.0823	101.506	98.7481	102.941	98.2584	97.2155	95.9522	97.5725	98.706	99.4493	100.418	101.376	97.2577	101.341	98.794	98.5516	97.3093	97.2846	98.6847	99.8161	96.7235	97.4013	98.1813	101.122	98.0548	97.9407	96.6789	98.1652	99.2184	98.5666	96.5081	100.539	99.8935	99.955	99.9109	102.479	98.9938	96.9305	98.2462	97.5265		100.159	97.9539	103.964
		9.6	99.5264	99.5139	99.0486	100.454	102.409	96.9715	98.1328	96.7442	96.2887	93.3094	95.102	98.6174	99.5263	99.1366	99.7942	101.878	101.322	94.7092	100.192	98.6525	99.5091	100.017	99.9663	99.2146	98.7323	99.612	98.2511	99.0955	99.5694	96.8384	96.0512	100.223	99.3759	101.186	97.2279	98.629	98.5672	96.6772	101.54	95.4808	98.2902	99.7172	99.0333		98.8726	98.372	99.5594
		9.728
		9.848	9.91654	11.2029	7.52072	7.34125	10.9824	14.6882	8.82455	14.5681	10.892	6.80275	6.91478	8.7946	6.91069	7.12724	6.72387	5.53219	10.3409	6.16796	13.2809	8.31832	6.67718	13.2675	5.74466	12.0983	12.1713	8.86499	5.87513	10.035	7.92931	11.2106	9.76302	9.25341	6.8973	6.00266	11.4331	8.97392	9.20104	11.2147	7.57881	8.43764	14.5105	12.5486	9.56652		8.41924	6.59793	10.7442
		10.245	18.86	21.7821	14.4418	16.453	17.1022	19.5449	17.0631	23.9042	19.7914	12.8599	15.4523	15.896	14.4526	12.6053	14.5772	10.5696	12.2999	11.438	15.9882	17.895	17.523	15.8631	15.0903	19.3354	16.8684	9.95591	12.7316	16.1622	13.9778	19.3992	15.4449	14.9502	11.2183	14.352	18.4974	14.6647	12.9883	18.2565	13.5068	13.1591	20.6424	17.6497	12.8862		14.0945	15.389	15.3474
		10.648	22.2179	22.8402	21.5456	16.9	18.4633	21.2305	19.4174	29.3835	22.9529	15.8156	17.4341	19.5641	17.4379	16.6009	16.0651	14.5086	17.3764	15.3418	20.2726	18.8349	19.7465	20.5547	13.4512	25.1138	18.4779	13.3181	11.5759	15.6387	15.9095	23.5725	18.6309	21.4837	13.6158	11.5346	23.6539	18.1427	16.4584	20.098	18.0597	17.0818	26.1374	19.6732	16.7884		17.6057	17.04	18.5953
		11.048	18.0508	24.2856	21.2878	19.327	22.0108	23.1091	19.9047	28.9432	24.3996	15.7622	19.4084	20.1488	17.8495	17.3002	16.2038	12.3671	18.652	18.0408	21.4289	19.3967	18.2019	21.6164	17.7516	25.8468	19.2571	14.653	14.4145	16.4677	17.9705	25.4608	20.2677	20.6166	16.7157	16.2054	25.2179	22.8819	16.0137	17.9607	17.3835	17.5963	28.8399	21.9426	17.6318		17.5898	18.0422	18.658
		11.448	18.662	25.16	24.9571	20.0893	24.6492	24.3903	19.907	32.1195	26.8771	20.9636	20.8334	21.7029	19.1525	18.8127	16.9137	16.2273	20.8412	15.1462	22.8106	20.4042	20.0317	22.8689	19.3022	26.6001	21.0258	15.4943	15.1606	17.6041	18.566	26.9378	20.3254	23.0931	17.1119	16.6469	26.3248	19.4551	16.8668	20.4497	19.8887	18.2505	30.237	23.6046	15.0717		20.6679	23.112	17.3579
		11.848	24.8484	26.4317	25.6991	20.4549	23.9111	23.205	22.8742	33.8148	29.9532	19.8975	23.5763	23.7254	18.0273	21.3003	18.5682	16.4568	18.7366	17.8138	21.4208	19.8206	19.0506	21.5865	18.7751	27.0404	23.2183	15.1162	15.4599	16.3435	21.501	28.8854	21.786	22.826	17.5685	15.9627	25.6859	22.4359	14.5769	20.3704	21.7535	21.1298	30.8075	26.1081	17.3015		21.0191	21.5156	20.9807
		12.248	25.1457	28.4607	24.4185	18.5921	24.5138	22.9333	22.4877	33.1908	28.3284	21.4858	21.9054	23.819	20.1707	18.6888	20.4033	15.0717	22.0653	19.3862	23.3867	23.1198	22.3877	23.4731	18.6104	28.9626	22.04	17.0445	16.1779	19.2956	21.0374	28.5576	22.2705	27.3563	16.2172	15.282	24.3607	25.4827	17.6186	20.702	22.397	21.5292	33.3184	23.9708	19.0221		21.5676	20.3741	22.4471
		12.648	25.809	29.0944	24.4399	21.2235	23.8963	25.4857	22.2564	34.1151	28.4139	23.1137	21.904	23.3411	20.4146	20.702	21.1691	19.3562	22.1211	17.109	22.6045	22.8468	22.4113	22.8854	19.2469	28.7	23.9684	17.8118	16.7125	17.5243	19.4429	29.4373	22.3571	27.2553	19.5877	19.0577	28.8567	24.0715	18.8952	22.4338	21.8689	21.6056	30.7069	24.0745	17.7911		21.5024	19.1863	21.7818
		13.048	24.9216	29.9668	25.7826	20.3742	26.4546	26.9796	25.5397	35.2233	31.5724	21.8798	23.0214	24.8136	19.6095	21.9263	23.7108	18.0643	24.1484	21.1743	24.0041	24.5775	24.2172	24.2456	18.2559	28.2474	22.9649	16.4384	19.3392	17.752	20.9399	31.5918	19.6246	27.1792	18.8607	15.2358	23.7411	22.3083	19.9486	21.0425	23.4481	21.3704	33.8028	25.1898	18.5317		20.6784	19.4401	22.6026
		13.448	25.2994	30.6891	26.4806	22.5288	23.1008	24.9591	23.3822	33.6845	30.0977	24.096	25.5049	24.3575	21.593	22.0992	23.004	17.9379	23.4378	19.7396	23.7671	25.4508	24.092	23.9177	17.2796	29.9905	24.0805	16.418	21.3646	21.3235	26.2486	30.0241	24.4576	27.8354	18.0061	20.6768	24.9152	24.5094	19.423	22.0337	24.966	23.9706	34.6225	29.5147	19.788		22.9078	20.2132	23.0884
		13.848	25.3683	30.1099	24.0128	22.9542	24.8475	24.3497	26.0233	35.7639	28.8703	24.3182	25.6281	23.4163	21.7326	19.1694	23.6558	15.5604	24.5473	19.4428	24.1396	24.3787	24.1863	24.732	21.087	32.4963	24.5357	18.4789	19.7683	18.5174	25.6285	30.9825	25.6728	28.971	19.3341	22.788	30.427	22.8677	20.2453	22.5327	21.4219	23.7541	34.0881	26.205	17.8025		24.6053	20.1208	22.9802
		14.248	28.1091	31.3693	26.9523	24.296	26.2617	27.2066	25.9707	35.5546	32.8202	24.0122	25.8166	25.2047	20.1832	19.3552	20.6632	16.9195	23.0639	22.6141	25.8015	25.6192	24.123	26.0814	20.8976	33.051	24.3976	17.5284	21.8605	21.1001	25.0637	31.2188	25.2708	29.4612	21.0385	17.8399	31.2358	25.9035	23.4923	24.1745	23.6055	23.5746	34.5594	26.0612	20.3606		22.4796	22.8951	24.003
		14.648	25.8983	30.811	27.7483	23.5649	27.1049	28.2616	25.7585	34.8066	32.6024	23.945	25.5844	25.486	20.0872	23.4909	20.8823	17.1605	23.3277	19.1311	26.9809	23.703	23.1893	27.1905	23.5297	30.4222	27.3226	16.992	18.3118	20.1357	17.9242	32.4937	26.9178	27.3762	20.1962	21.6288	28.4185	27.3117	21.1207	23.2795	26.3624	25.8799	37.0617	29.9426	19.3422		24.5185	26.3656	24.2497
		15.048	23.5248	30.6185	27.9592	21.3226	27.1937	27.0442	26.3185	35.2164	31.23	25.2457	26.229	26.5288	22.7682	20.7283	23.0408	19.8009	23.558	18.8286	26.9881	23.8842	22.6186	26.9097	24.6959	30.7251	26.3577	19.0036	21.508	21.6452	22.4569	34.9256	27.5674	28.8217	20.3547	20.4724	29.1982	26.0161	22.1385	21.7815	23.8021	25.095	34.5836	29.7543	18.247		24.4579	23.3366	24.8457
		15.448	25.467	31.5141	26.4846	24.444	26.345	28.6124	25.2872	37.403	34.542	23.346	27.1359	25.8858	22.3156	22.6048	24.6115	18.6424	23.0395	21.158	25.3725	24.0054	24.4901	25.5454	22.8549	30.4224	25.9316	20.6409	19.7707	21.7878	24.0454	35.8055	25.6523	25.0573	22.5038	22.3675	29.7901	27.6261	21.9657	21.9074	25.4793	24.3136	36.4822	27.6609	20.4863		22.9381	23.5647	24.3799
		15.848	24.1187	32.5834	27.9695	23.0662	25.5168	29.4412	27.3048	36.9205	33.6591	25.3407	25.9107	26.2375	22.2923	22.058	23.3025	20.7205	21.7415	19.79	26.0174	25.2574	24.347	25.9822	25.3165	32.3564	24.4242	21.4845	21.4992	21.8082	23.4851	34.1027	24.8866	30.8232	21.4907	18.7835	29.7652	26.8108	21.9179	21.1356	22.8395	26.0905	36.8597	30.1345	20.9983		21.8583	22.7236	25.6856
		16.248	26.1748	33.1385	29.7234	23.4887	26.3833	28.5358	25.8486	41.6737	35.9514	25.9928	25.6226	27.5558	23.2525	23.5719	24.2627	19.664	22.9026	20.7481	25.5726	25.3804	25.8504	25.0736	20.7284	34.5504	25.5586	20.0422	24.3459	23.1204	21.9814	34.5995	25.428	29.9051	19.8461	19.3492	29.1497	28.5686	20.1525	24.4031	23.4296	24.2474	37.5837	28.4631	20.7918		23.953	25.3776	27.0851
		16.648	27.0351	31.7748	28.987	24.6037	30.114	27.8497	24.8442	40.2743	34.0143	25.0734	26.0453	27.9126	21.8309	25.7217	21.3585	21.0896	21.085	20.9847	25.7052	26.125	25.7376	25.6512	24.3808	30.88	25.6068	19.7789	23.4295	20.7536	23.8658	35.0696	29.1993	28.0897	20.9189	20.2916	28.1726	24.4467	23.0789	24.4141	27.6225	29.52	36.94	27.6127	18.7722		24.3983	22.4335	26.8219
		17.048	28.4715	30.7333	26.3155	24.362	30.3195	30.7563	28.0243	40.61	34.1842	23.8599	25.7148	28.9881	23.8787	22.9911	23.2364	20.0597	22.7167	22.8201	26.3631	26.4338	26.3692	26.2451	24.5153	34.182	27.0045	18.131	24.2669	19.8278	24.1916	36.4725	27.0203	30.9364	18.0326	20.3875	29.0175	27.5127	21.0422	26.4552	22.7052	26.1063	39.4054	29.6084	23.4157		25.4842	25.0211	24.5296
		17.448	24.805	32.1871	29.3993	25.7472	28.119	27.5492	27.2059	39.3432	32.2595	25.9419	29.2414	27.0857	23.1434	24.9394	20.9856	17.6986	23.3677	24.877	26.3162	26.509	26.1061	26.5307	22.7703	32.1733	24.6363	21.2717	22.2284	23.4078	25.5217	34.4187	26.9647	29.396	21.0319	20.9406	31.49	27.5032	20.7796	26.7148	25.1804	24.8759	40.3064	28.4829	19.6743		24.0979	24.9174	27.3632
		17.848	27.4289	34.4677	29.0887	28.3706	29.9839	28.9156	25.7356	40.4215	33.3467	25.0181	26.6816	28.1173	21.3245	21.1579	21.867	18.3743	24.908	21.569	27.3915	26.8472	27.5385	27.3421	23.8014	32.2227	25.892	21.0528	21.7925	22.0647	23.9097	34.7589	27.7791	29.0971	16.6491	17.6779	30.233	28.8338	22.5971	28.5125	25.903	26.0865	40.5021	30.8834	20.9644		25.8389	23.2635	27.6249
		18.248	28.2767	34.3172	28.9136	23.858	31.0024	29.7211	25.8919	37.6136	37.103	25.3622	27.3677	25.96	24.6878	23.8392	24.5401	19.2161	24.9919	21.4863	26.8295	26.4828	24.4329	27.0735	26.5164	33.2501	25.9104	20.4856	23.6852	23.8067	25.5887	35.8446	24.3203	30.7106	22.0805	21.395	29.2833	26.5053	22.9673	26.073	22.4833	27.1013	43.0278	30.6641	20.5121		27.0641	23.1251	25.0818
		18.648	27.7081	33.5116	28.2758	27.3322	29.4652	27.364	27.4074	40.8464	33.9528	24.8672	25.5733	29.305	22.4998	23.4923	21.3115	17.9973	24.4438	20.3333	26.3468	26.8319	26.1113	25.9495	23.9713	33.4864	25.9205	19.1634	23.1176	25.0176	29.2676	33.4967	26.4056	32.1444	22.51	22.3152	29.4718	28.2155	22.2997	28.2229	25.604	27.9905	38.6588	27.6256	21.9763		26.9323	26.5196	26.5629
		19.048	29.7277	34.694	27.139	25.3593	29.8158	30.5492	29.6182	39.2624	34.1958	25.2961	29.6686	27.4251	23.4978	23.9151	21.4506	18.8831	23.9302	20.127	27.2119	27.9549	24.3548	26.9392	23.4927	33.7249	24.0251	20.366	24.3423	22.808	27.5003	35.6032	28.2824	31.0837	22.5772	18.9997	31.5761	26.634	22.7108	24.9171	25.1283	27.5342	37.837	28.4355	23.7035		24.5053	25.6594	24.9162
		19.448	27.8166	32.8487	30.048	27.6527	28.5033	31.2545	27.1015	38.4536	34.0338	26.6095	28.1614	28.6993	22.4054	24.0241	24.8552	19.0356	27.5747	20.4931	29.0602	24.3274	23.9821	28.9239	23.8315	32.885	29.5695	21.8673	22.9188	23.3602	28.9395	36.5399	28.4323	31.5552	22.7028	21.1458	30.9836	27.4951	22.7105	24.6638	25.6028	29.334	36.9653	33.3969	22.6694		23.2478	26.3887	22.9653
		19.848	29.3583	35.5016	26.9291	24.5299	30.3238	31.7033	30.6111	39.2786	34.1734	25.1194	27.804	30.2279	24.5802	25.4778	23.328	19.8418	26.1755	20.457	27.3949	24.9892	24.3979	27.481	25.7826	35.1232	27.695	21.8001	22.947	22.2503	26.6766	36.9642	27.2907	30.9722	24.9253	20.99	30.6277	28.25	23.65	24.2147	24.5598	28.1672	34.8655	33.9587	19.9408		24.5717	24.3732	27.562
		20.248	29.5057	33.8894	28.3614	26.2384	26.1501	28.9421	26.069	41.0157	32.7923	27.7562	29.5813	29.9442	23.7622	26.0265	24.0873	23.0299	24.8672	24.0897	27.486	27.81	27.4348	27.742	22.7144	34.9608	28.5991	20.9198	25.2438	24.2532	24.4151	37.4326	27.249	30.1129	21.629	23.0276	29.2028	30.2902	20.3585	24.8288	23.5731	28.683	37.0555	31.2086	24.1833		23.8315	26.1406	29.0221
		20.648	31.6001	35.6216	30.1188	25.71	30.5566	31.2536	30.4189	40.4561	37.5268	25.4968	28.6293	32.8928	22.3996	27.2904	26.2581	21.678	24.9378	23.0948	25.8426	28.3992	27.5878	25.9231	27.2508	31.9529	29.9496	22.535	24.2515	22.3015	28.6064	38.2681	25.6296	32.6071	23.5326	21.3969	31.9249	26.7279	24.4218	25.5504	21.5548	28.9974	38.0185	32.8025	22.7681		24.074	26.4416	27.6959
		21.048	31.1237	34.4776	28.5545	26.6817	29.784	33.9604	28.4902	40.7558	36.1455	28.7037	30.4578	27.4989	26.5586	27.328	23.769	19.9362	28.04	22.6058	27.9162	27.3141	27.8828	28.0902	24.9676	33.0942	29.6927	24.2648	24.5536	21.6902	25.1985	38.3972	29.7591	32.5344	21.8476	24.3311	32.4643	27.0019	23.1253	25.0913	23.5116	28.8757	39.2221	34.2748	22.3378		23.9627	27.2535	28.1324
		21.448	27.0568	36.2771	28.312	26.439	32.4002	31.1038	31.3644	41.271	34.3632	29.2267	30.8555	29.0413	23.8736	26.0878	26.0314	18.9476	26.3418	25.1862	28.893	29.4521	28.4969	29.1146	25.2663	33.459	25.2774	23.2369	24.2195	25.1153	23.6562	38.1869	27.7756	34.8289	22.3176	21.4733	31.2201	30.4645	23.1185	24.3257	21.7498	25.2143	39.1248	32.9846	21.6223		25.7566	27.6289	28.9622
		21.848	29.6987	35.1957	29.4298	27.182	30.6224	30.2118	28.7258	40.1247	36.5803	27.9683	30.3988	29.0953	27.3009	26.6177	24.3544	19.1836	25.2186	22.6091	27.5314	28.6988	29.5496	27.7339	24.0046	33.0115	28.6573	23.5278	25.1339	23.1227	27.1154	37.4492	27.7742	32.3477	22.9479	23.4673	29.7126	28.8976	22.7394	26.2779	21.1741	29.0809	38.4138	33.0407	23.5051		25.9504	23.7298	24.9944
		22.248	31.5855	35.6233	30.1117	26.7422	31.425	31.5435	28.1636	39.9002	36.1149	27.5051	29.5257	29.5196	27.0183	26.8776	23.8297	20.7022	27.285	23.6378	30.2996	29.4657	30.9756	29.9951	24.8601	36.533	30.4009	23.0562	24.8628	24.4288	28.5815	36.9122	31.344	32.1622	23.5947	25.5844	31.8424	29.4791	25.2767	28.0611	21.757	29.1766	40.0771	30.4203	24.1527		25.8643	25.1552	27.684
		22.648	30.2431	35.1181	28.629	28.0409	30.6071	32.1763	28.0067	41.4752	36.087	28.6223	30.1686	30.091	25.5132	25.4897	26.7009	22.3634	25.6425	25.6118	28.8097	28.0065	26.4534	28.6993	24.9586	34.489	30.3116	23.6334	24.5145	23.9842	29.891	37.4663	28.7346	29.9476	25.3046	22.0197	28.7312	31.0168	26.4049	25.7442	21.7042	27.7189	35.4323	30.4233	24.4484		24.1543	25.0928	28.7763
		23.048	31.8955	34.8623	28.3921	26.0204	29.7924	31.6242	30.9694	41.0926	36.819	31.1991	31.9339	29.6483	24.7803	25.061	22.9796	20.6146	28.5403	24.895	30.1586	28.5018	28.7798	30.0672	24.6596	33.754	32.2496	25.6125	26.1206	24.5538	26.1863	36.6706	30.852	33.3002	25.3635	22.1955	32.3392	29.8263	24.1097	25.9472	24.4425	28.5315	38.1985	34.7595	22.8275		25.2494	27.3678	27.3315
		23.448	30.3062	35.7087	31.7595	27.656	34.471	30.637	31.9359	37.5617	36.8961	27.1082	29.4992	31.4702	26.8031	26.8714	22.465	20.3111	27.6017	24.0466	28.3154	28.9159	28.7808	28.2773	24.298	35.0335	29.2667	23.7998	26.0957	23.7975	28.9238	37.3484	30.7294	32.0694	24.8699	20.8114	34.4703	28.6824	25.7375	27.0793	24.6381	26.0834	35.9543	33.6499	23.0192		28.0054	24.9147	30.0988
		23.848	34.1779	37.3306	32.7454	27.4778	31.0747	30.0002	27.3558	39.488	35.0405	29.3554	30.7088	32.4515	27.8874	26.2719	24.8464	22.6269	27.8982	25.5936	28.6703	27.8699	27.3881	28.7342	24.6445	38.0531	30.259	24.6126	24.9596	22.2226	33.0478	39.0891	29.7996	33.2628	23.3593	23.2452	32.9436	30.4234	22.4838	26.5794	26.5539	31.0363	37.9231	31.488	23.0019		28.2391	25.7799	30.8697
		24.248	30.8369	37.224	32.1258	29.2484	32.0948	33.8918	28.0263	40.2373	36.5767	28.8639	32.0937	30.3013	27.4332	26.6428	25.0701	22.4738	26.7714	26.0562	29.5096	27.5188	27.0249	29.6843	25.3067	35.6153	28.5652	23.254	25.0556	22.1531	27.4678	37.6141	29.6281	34.322	24.4644	23.1244	32.5213	30.1151	25.0394	27.2958	26.8645	29.9407	38.6243	32.3743	25.4365		27.6426	27.4676	29.0368
		24.648	29.6577	38.4827	32.2844	29.1709	31.2759	34.0646	32.8038	42.2395	36.5029	27.837	30.8945	32.7182	24.9405	28.8191	24.1081	21.0993	28.052	25.9785	29.0841	28.5798	26.847	29.2576	26.7711	36.2146	27.7065	21.7403	24.7548	25.7212	29.1129	38.3928	29.898	32.3233	24.7316	23.9467	30.58	31.4959	24.3478	25.7003	28.5971	29.3152	39.3781	30.5929	23.7941		30.0944	27.4038	28.8523
		25.048	30.82	37.6713	33.5658	29.8234	32.9468	31.5607	30.1789	42.5519	34.5693	30.1692	33.5722	31.5009	25.3535	27.9033	25.4745	21.1743	26.9774	26.1032	28.8458	28.8513	27.7347	28.916	28.6057	36.1977	31.3201	24.13	25.6736	26.0068	26.9308	38.7572	30.5888	33.1168	23.0042	24.1943	32.738	29.6542	26.1387	25.3396	26.7721	27.6825	41.8529	33.8454	25.0699		28.3423	23.3834	28.159
		25.448	32.8026	35.3747	29.7574	27.4328	34.4343	33.4872	31.3834	42.0378	34.2242	32.8694	30.5449	32.7816	26.001	28.4613	26.9964	21.9351	28.1327	25.2997	28.2396	28.8728	29.36	29.1731	27.881	37.9652	30.6116	23.9166	22.6603	26.2683	29.5183	38.9533	29.3694	34.3454	23.7682	21.2218	32.0247	30.2483	25.861	27.2277	26.6645	28.9437	38.0722	33.4758	25.2677		26.6389	27.6501	29.9467
		25.848	32.6617	36.1253	31.0588	28.9744	32.1754	37.1851	31.481	41.6939	36.0504	30.1086	32.0812	32.8825	28.1736	26.1788	27.9049	23.5244	31.482	27.3663	31.5424	30.605	29.839	31.8703	27.0795	37.6162	29.5184	22.2556	25.5254	26.0535	30.5928	38.2384	30.6574	36.0482	23.3046	22.8675	34.1814	31.0052	24.122	28.2686	25.7983	30.8765	37.341	33.366	26.1865		31.8255	28.0413	31.2223
		26.248	31.9691	37.3349	28.7556	28.869	31.0682	32.0675	31.5005	41.3326	35.5684	28.2656	31.2542	34.4183	27.5238	27.5146	25.2126	21.631	28.0331	26.8072	28.8447	29.3174	29.488	28.7388	24.3237	37.5792	28.5292	24.7606	23.1645	25.0422	29.0155	38.9204	31.5516	34.64	24.1188	22.4741	33.4056	31.8043	24.3549	25.4125	24.79	31.2262	37.6292	33.4238	24.8626		28.1285	25.4122	31.9079
		26.648	33.1001	36.8461	36.1154	28.1461	31.3597	32.0655	31.3484	39.4575	36.2752	28.5553	32.9667	34.2394	27.3681	28.4899	26.8463	24.7197	27.7148	24.4551	28.9592	29.7101	29.7213	28.7781	25.0175	36.7421	30.2972	25.1753	26.7558	26.127	32.7013	40.851	33.7287	34.4567	25.4011	23.4746	33.1424	29.8996	25.4015	26.6215	26.0397	29.8243	39.1738	35.5151	26.8578		30.9845	27.5076	27.7319
		27.048	32.94	38.5133	32.0171	30.5047	35.2134	30.7692	34.5013	40.0477	34.9899	29.9614	32.4392	34.9365	27.9612	26.2871	23.655	23.6253	29.637	26.0199	30.6357	30.9848	31.3912	30.382	27.9154	37.2806	28.6742	22.9679	28.3216	23.6569	31.8187	38.9188	32.8967	34.2854	27.14	22.5103	32.6301	30.1832	26.6949	25.0063	27.0777	31.3555	40.5507	31.1386	26.0335		27.6281	30.7092	29.0929
		27.448	31.9171	37.8119	32.3715	29.3883	33.1022	31.0745	34.4511	41.3318	39.2462	32.3381	33.7535	34.7064	28.6787	29.7555	25.0571	22.2318	27.1049	25.3272	29.187	29.8923	29.5143	28.994	26.0043	36.916	28.9315	23.2478	25.8768	24.804	29.16	38.5981	33.0335	36.6425	25.8222	25.5853	34.7715	32.4108	25.2383	28.5341	27.2923	29.6441	40.1972	31.4285	25.7405		28.2413	25.57	30.8032
		27.848	32.8663	36.4806	35.3203	27.878	34.7153	33.352	34.3531	40.6879	35.9817	30.783	32.4413	32.7157	26.2451	29.921	27.6056	23.0006	27.1532	24.9609	29.9859	29.9171	29.3838	30.02	27.0227	37.6901	31.845	24.9556	29.4009	25.7109	31.9106	38.5114	29.7379	35.9025	26.3123	27.0107	33.5128	32.2695	25.9517	26.913	27.7685	30.8302	41.2599	35.0171	25.0872		25.5656	25.8688	28.8676
		28.248	31.3325	38.9401	35.173	25.9325	35.4716	32.7769	31.5563	39.7433	37.6703	29.4262	31.1292	33.506	26.4833	30.0435	26.0456	22.083	26.8229	24.1531	28.1448	30.8676	31.1224	28.0863	25.8705	37.5967	32.6303	23.4078	28.6501	24.4181	28.8469	37.1731	32.9787	33.3662	29.1794	23.0033	35.0828	33.0271	25.3695	27.3114	28.7223	30.5999	39.2086	34.2797	24.5513		27.7199	26.2985	29.8005
		28.648	34.4348	37.4835	34.2554	28.9489	31.3584	33.9622	34.6686	39.4457	36.6177	31.4237	31.6475	35.0019	28.647	25.8764	26.7986	22.4109	26.6087	24.479	30.1903	28.6608	27.1333	30.2186	28.4114	36.2153	31.2061	24.7622	27.7189	22.2442	31.581	35.834	30.8007	34.9318	26.3026	24.9277	35.7945	32.0518	27.8167	30.1814	29.6856	29.0288	38.5944	33.7443	26.5606		26.3558	24.0888	32.4001
		29.048	33.4432	36.5833	32.3321	32.4137	35.5387	32.8146	33.2395	37.4601	36.8025	27.9094	34.2925	33.2142	28.0536	27.451	28.8965	24.4908	29.3606	26.287	29.4657	30.1942	29.6318	29.3118	27.631	36.3089	31.4716	22.9744	29.4891	24.7299	30.3694	37.9939	32.6093	35.7182	27.3318	24.3428	36.4707	30.6412	26.7302	32.047	26.9137	31.6493	42.1682	34.8152	26.5043		25.6677	26.1654	28.9963
		29.448	33.522	37.616	32.3731	30.6891	34.6869	34.6246	32.8801	37.8444	38.1343	30.302	32.675	32.2961	26.1608	29.0817	29.2736	23.6772	27.3025	27.3159	29.4108	28.9832	28.1994	29.4821	28.5258	38.5218	34.7324	25.8405	29.3119	21.8321	27.5633	40.4973	30.0724	33.4003	27.1065	25.2504	34.4781	31.8083	25.5972	30.5223	28.1174	31.4592	39.902	35.6871	25.5737		28.2468	27.7473	29.9792
		29.848	36.7036	38.6236	33.3409	26.7898	33.0625	36.7754	32.3194	37.2241	37.8661	30.1867	32.9778	34.9584	27.1012	28.4665	26.7396	21.6841	27.876	28.6192	30.9721	30.8026	27.7569	30.8955	25.9954	38.911	31.1798	23.1852	28.7602	22.1369	26.5054	40.3395	32.4977	36.6401	27.0889	23.3625	34.4183	33.5481	25.1871	28.3403	30.535	31.2161	43.243	37.7504	25.9608		27.8601	23.9627	29.6651
		30.248	33.3761	39.1114	34.5434	30.4989	30.5165	35.9924	32.168	38.941	37.185	28.6152	32.6409	32.5265	28.2612	27.5762	26.9579	25.0226	28.9668	26.8893	30.2423	32.3111	30.4818	30.472	27.0547	38.0066	31.185	25.2202	26.8724	25.6119	30.9533	38.1454	32.3267	34.8393	25.1115	25.9452	33.4066	31.3823	25.2543	27.2492	30.804	32.6357	39.1135	34.201	28.0766		27.6797	25.886	27.852
		30.648	34.8821	38.1516	33.2336	29.9242	33.1445	35.5403	34.9775	38.1645	39.7906	32.4558	32.9074	33.3936	27.4909	26.5197	28.4266	23.6455	29.6098	27.2431	31.9358	34.4617	31.8304	31.9113	27.7353	34.9047	30.6191	25.8593	27.8667	24.6411	28.4258	39.0251	32.6311	33.825	28.0749	25.4641	35.1109	32.8465	25.9529	28.2862	27.6925	31.6109	40.4938	36.0576	26.8784		29.6376	23.9273	31.6503
		31.048	29.3326	37.6596	35.2826	31.547	31.5639	32.2611	31.7424	37.8787	40.3404	31.8684	34.9803	34.0931	27.6144	26.1014	28.1192	21.8393	27.5226	26.5308	31.1621	32.8745	31.2882	31.3274	26.3697	35.5087	31.6329	24.4034	30.4423	25.4402	30.9545	38.5858	30.6463	34.9267	26.7288	25.3763	35.2692	32.46	26.8792	28.9478	25.2068	32.314	41.2528	34.4069	25.9135		27.758	25.6463	32.9309
		31.448	31.9289	38.177	33.7167	30.3827	34.6761	35.6574	31.8064	38.7396	39.4673	30.5195	36.698	34.8699	29.6871	25.2749	28.0927	26.9421	30.015	26.1843	32.0562	30.1527	28.6661	31.6524	27.7808	37.404	33.9892	24.7388	30.7327	23.8155	30.5785	40.9352	35.4947	36.8934	25.1436	23.6019	37.3419	34.0147	26.614	28.1294	27.0133	30.314	43.5478	34.7596	28.3097		28.9127	26.0093	30.2748
		31.848	33.7051	38.786	36.3463	28.1324	35.6611	35.682	31.0532	40.8967	39.431	28.3139	34.276	33.0185	28.5189	29.5823	29.3091	24.2896	29.0741	24.8969	31.7353	31.6815	29.1003	31.9212	28.143	38.0652	30.0796	24.1508	30.4508	24.5577	33.8633	38.7294	31.8654	34.5534	26.191	24.6892	35.9106	32.6661	27.8382	33.406	26.3144	30.7774	41.2395	36.4153	27.5482		28.541	24.1763	30.8066
		32.248	34.5036	37.8094	35.803	31.3032	31.0139	35.2843	31.7328	41.9654	40.1599	31.7316	33.786	34.3767	28.8958	28.1611	27.4962	24.0573	28.4951	25.5972	32.1154	31.3605	29.5877	31.9747	27.7844	35.9024	32.5555	26.7434	29.9623	27.37	32.0112	40.0505	31.5579	35.867	25.3078	23.9047	34.6806	30.6417	28.2666	29.8317	28.2938	33.2049	43.0144	33.7921	28.0034		30.7877	26.2173	32.2486
		32.648	36.3572	40.0153	34.3083	28.5951	33.1235	36.6627	33.6064	41.3994	41.9573	32.1903	35.6843	35.0106	31.6418	27.6633	27.7634	24.2679	29.4616	29.0502	32.1231	32.1459	31.4676	32.1453	28.249	35.5949	34.8065	25.9243	30.3125	27.4174	29.6322	38.3705	32.7239	34.3885	25.9496	22.0304	38.3527	30.5426	27.5019	31.3132	27.7646	32.7875	42.2915	33.251	26.6243		27.8046	21.1172	32.5602
		33.048	36.3648	40.5421	35.6018	27.6159	34.0567	34.1656	34.2432	42.0547	39.8257	31.1932	36.3342	33.9709	28.2991	27.8178	27.1365	23.0005	26.134	27.4624	28.4719	31.8032	30.0513	28.0197	28.1567	36.7649	33.4173	26.0915	30.1375	28.6807	33.8235	40.1639	32.5376	33.7721	25.6755	24.4903	37.6773	32.502	26.705	31.8172	28.5378	31.604	41.7862	31.7804	26.0004		27.4823	27.4681	29.1157
		33.448	36.9008	36.8149	36.0105	29.2823	32.0442	35.1535	36.2983	42.3685	39.9243	30.071	35.6473	34.2707	27.4563	27.7854	29.2804	22.1261	28.8985	27.4129	31.2305	31.9521	29.0093	30.2946	29.546	36.6746	32.1965	23.6834	29.1994	27.1189	30.8778	39.0722	34.211	36.2778	22.7321	24.2894	36.299	31.8683	25.2963	32.081	28.8086	31.5758	39.7532	32.3372	25.0266		28.7737	23.0139	32.839
		33.848	35.3219	39.947	34.4728	29.4638	29.4412	35.4968	34.1124	42.4304	39.5463	32.0803	33.7203	35.64	27.9387	29.5401	28.06	24.1583	30.2314	27.8606	31.9881	33.5592	32.9291	31.8214	28.6924	38.4151	32.4011	26.3508	29.4311	28.0247	33.7825	38.261	32.4186	36.4709	24.3301	23.6877	37.4412	35.4118	27.1523	30.4071	27.4316	33.0464	42.6369	35.7053	25.3066		28.2453	26.4478	31.8633
		34.248	34.8579	39.0433	34.6924	31.0494	33.7495	36.9865	37.0505	42.5526	40.8233	31.3117	33.7632	34.1693	30.0008	27.8085	26.8253	22.6889	30.8506	27.6913	31.9939	30.4071	29.2072	31.5784	27.8168	40.2327	34.4151	26.825	31.81	23.6643	35.6751	40.3979	33.0327	35.8399	26.3714	24.3677	34.113	32.7484	28.0763	28.1324	28.8558	31.1613	42.1838	33.9915	26.0484		28.4473	22.6536	33.2518
		34.648	35.2594	39.152	33.5082	29.1609	34.4863	35.7715	34.0751	43.1703	39.4452	30.792	33.4485	38.023	29.7231	28.3735	24.8923	24.9086	28.3939	29.0021	32.4419	29.0134	27.3061	32.0175	27.7291	39.2427	29.7273	25.5521	31.9701	27.2825	29.7218	40.528	31.9464	35.2613	27.2516	23.8686	34.4447	33.9195	26.3848	27.7635	28.464	34.5291	46.214	33.3293	26.646		27.0007	25.0669	33.8505
		35.048	36.4105	40.692	33.6224	31.5786	33.141	34.0411	35.3292	42.8126	38.0856	30.0556	34.0988	36.1092	30.2607	27.0422	23.7646	23.9786	30.6886	32.995	30.9908	30.7033	30.1295	31.4955	27.9765	36.5092	27.4799	25.8552	35.2181	26.8135	34.56	41.13	32.4489	37.3378	28.6375	25.8236	33.6135	32.992	29.9997	32.4035	27.6016	33.5955	43.5214	37.8308	25.579		29.7602	27.262	34.0972
		35.448	35.0276	39.2066	32.7645	27.7037	34.6631	36.0426	34.1446	40.6638	40.3902	29.3261	35.1534	36.0007	31.5825	28.5909	26.9121	24.0846	30.6417	25.6934	31.7726	31.759	30.0525	31.9819	28.9939	38.4037	33.7323	25.9972	32.2856	29.5938	30.707	42.3994	33.4838	34.3802	27.4398	29.1369	36.6621	34.3341	28.102	29.4326	28.3035	33.3873	42.5626	34.3173	26.31		30.9409	24.8451	30.8899
		35.848	34.7559	39.4266	34.6516	30.6552	35.4172	34.9904	33.0133	41.8214	40.6754	30.8903	33.887	38.2807	34.1439	28.1388	27.0288	23.0802	29.8207	29.1297	32.3051	31.0907	29.5911	32.3014	30.582	37.9916	33.2926	27.8512	32.4187	28.6675	30.6038	38.9872	31.3031	35.8071	27.5634	27.0443	34.5456	34.3989	27.9382	28.2023	26.9962	30.6377	42.4566	35.9985	27.4985		28.5116	25.9546	32.4711
		36.248	36.2857	38.759	33.4687	33.8404	32.7824	36.9528	36.8695	41.8229	41.7021	30.8886	34.2194	38.3257	30.0181	28.4198	29.2926	23.1032	28.3581	27.8297	30.9907	29.8315	26.9599	31.0645	29.1568	39.5928	31.6907	27.727	31.2418	29.1596	37.2414	40.8169	32.0876	36.7229	29.772	25.258	35.1266	32.1157	27.0985	28.4198	30.2307	32.3137	43.3464	34.8003	27.8751		29.8229	26.2109	34.8788
		36.648	33.9277	41.047	31.6695	29.4589	32.4498	35.2054	33.5518	43.5048	40.52	32.6535	33.8704	34.5537	29.4791	30.594	27.3006	21.9653	30.1284	29.7132	32.3182	32.9715	30.7195	31.8453	28.2943	38.1545	33.817	25.8476	31.1388	28.9707	38.4294	41.6762	33.1728	35.0722	27.7169	25.8115	35.3344	33.0167	27.9869	29.3623	27.0875	33.7465	41.386	32.8299	26.9555		27.3926	26.3631	33.8794
		37.048	37.0486	37.198	34.754	30.6632	35.7509	33.7659	35.203	44.0985	40.0946	32.5338	35.4542	38.2214	31.7469	31.2065	28.7061	22.9131	31.6338	28.9435	32.631	31.9319	29.0198	32.2999	30.3208	37.9256	35.2162	28.777	30.8336	30.3379	33.926	40.7562	33.8937	36.6686	28.0312	25.8154	36.7371	34.5552	27.0027	27.6944	25.9994	32.6276	43.3532	35.2234	30.1244		28.6096	27.3653	31.3034
		37.448	35.1521	39.2363	35.781	28.4122	35.8477	38.0949	36.6818	44.3762	39.0378	33.8085	38.1229	38.0543	30.1302	31.3455	30.1593	23.1382	30.1203	29.8599	32.1669	31.5731	29.6469	31.9534	30.3735	35.5895	34.4152	25.5125	31.7306	29.9041	37.1171	39.2795	34.5212	37.6366	27.2899	25.539	37.8035	31.6418	26.9765	29.8926	27.0471	32.3448	43.0125	37.0059	28.3495		29.2663	31.1408	31.8339
		37.848	37.0112	38.5236	39.7589	28.0866	36.4387	38.5618	35.6266	42.9349	40.2343	32.904	34.8614	36.0841	30.892	31.1407	26.7172	20.9881	28.0374	30.706	32.9008	32.1642	29.4091	32.3436	29.0893	38.9266	33.0739	25.5204	30.7212	29.8938	36.7135	41.5637	33.2252	35.6699	27.2304	26.6671	40.8218	32.484	27.4099	31.3622	28.8665	35.0364	44.6961	36.0057	26.2875		29.2664	25.6569	32.937
		38.251	34.9054	41.9785	34.9425	28.9625	35.2645	39.9214	37.3866	43.41	41.1791	32.6859	36.0926	38.6856	30.4775	29.9815	28.5855	23.0257	30.7872	29.887	33.1066	31.7428	28.8138	33.0716	29.7231	41.1784	31.0211	28.5693	30.0802	29.9737	34.265	44.5025	32.3336	40.7168	27.443	26.9674	33.94	33.5449	27.9272	33.0837	30.6513	31.2741	45.0718	34.3298	26.1604		28.4118	28.8482	32.5876
		38.651	37.2792	39.2617	36.8202	32.7673	35.3129	37.5438	34.7898	43.9682	42.7103	33.0652	36.2801	37.3047	28.9256	30.5277	29.3331	21.7252	31.2211	29.3201	33.4917	32.0747	30.6144	33.2055	27.643	38.3266	32.4018	27.8572	33.2295	28.6642	32.5387	42.2649	33.8795	39.3226	26.4565	28.4951	36.8091	35.8741	30.4749	31.9755	29.1844	33.4703	45.3784	34.9218	26.9841		28.3092	27.0694	34.3422
		39.051	37.0072	39.4303	36.107	29.3155	34.1455	36.0333	36.3754	43.212	40.3793	34.1738	37.8433	37.8177	30.9274	31.9005	27.0992	25.5048	31.4257	31.084	33.6281	32.7927	30.1406	33.5291	29.5697	40.711	34.0359	26.3705	30.7577	29.7288	32.533	42.7849	36.3034	36.6003	29.3248	26.9956	37.8297	36.027	29.6986	31.2702	27.9485	34.6458	43.955	36.6105	29.1788		29.0789	27.7451	30.9624
		39.451	36.0661	38.3771	36.4825	30.3333	33.2466	39.7204	34.7421	44.666	40.4952	32.703	38.8278	38.5959	31.7436	28.4305	27.7779	23.4263	30.938	30.5628	34.0793	32.5149	31.2487	34.0633	30.6699	38.4298	36.576	25.5252	31.5559	30.0993	31.8436	42.2356	34.1033	38.7282	28.7257	30.4449	37.3316	34.2263	31.1432	32.9193	30.1869	35.7218	44.7261	35.0635	28.3695		28.5806	27.0483	32.3175
		39.851	34.5009	40.5393	36.015	31.273	32.9077	36.5404	36.3729	42.637	43.2214	32.5899	39.8667	35.9806	32.5233	34.6156	29.342	23.9187	30.7743	29.4779	33.9195	32.6116	32.5498	33.5819	29.2062	40.2296	33.4757	27.2757	29.3006	29.0925	32.8845	41.7832	35.0774	38.7519	27.4061	27.7944	40.0499	37.7281	27.5704	33.7242	28.5854	36.0055	41.7023	35.1127	28.1616		30.0512	25.7992	34.8457
		40.251	36.1666	39.667	34.9868	31.298	32.711	39.3403	36.5152	44.4687	39.1447	32.1409	36.7475	36.9063	32.4658	31.4446	28.2295	26.5505	28.892	29.4633	31.5811	32.0549	30.3293	31.137	30.6558	38.6902	33.3081	26.7714	31.7638	31.7531	31.8763	43.7594	36.0728	41.1337	27.5056	27.446	37.0971	33.782	28.6879	32.564	31.4637	32.7909	41.97	33.4486	28.2369		31.8042	28.6621	33.9722
		40.648	37.8127	40.9257	36.9206	30.8355	32.7791	37.8078	34.4588	45.3289	42.6947	32.1715	37.9623	36.2601	31.3796	29.9374	25.6902	23.9592	30.5579	30.9741	33.9125	30.8772	28.9486	33.5816	30.3726	40.0462	32.8357	28.5615	33.2759	31.6471	29.5969	42.0989	35.0885	35.5532	25.9347	27.6466	38.7114	32.9168	29.3858	31.8104	28.8873	34.6563	44.8073	34.2976	27.3765		34.0959	24.5156	32.7071
		41.048	37.0776	39.2123	35.2146	32.3799	35.0944	36.1275	38.236	42.5044	41.4664	33.2968	37.8379	38.8079	33.9362	31.1338	26.6218	23.2918	31.4822	29.8568	33.7021	32.1811	29.8449	33.5102	34.7958	39.3006	33.5792	28.0888	33.8341	29.2726	30.6365	39.6164	35.5386	38.7328	30.0451	28.2628	36.3038	35.1464	28.578	35.0034	30.5855	34.5409	44.0349	33.6328	28.4108		32.2575	26.1163	34.112
		41.448	33.5219	40.586	35.1598	32.1486	33.6916	36.4969	36.5343	44.6211	40.3006	32.475	37.6046	37.1875	32.9732	30.6966	28.5508	28.2376	30.6411	30.872	32.6963	33.4537	31.6361	32.4742	32.7031	39.4263	31.7714	27.7807	31.3931	31.4341	30.2589	41.1306	37.5297	39.1276	32.8204	25.1232	34.6844	33.3403	29.307	33.0436	28.215	34.1237	44.8868	34.2176	26.273		33.9771	29.3262	30.524
		41.848	36.9747	40.9737	36.5445	29.3193	36.1159	34.2842	37.091	44.2023	37.0441	32.3876	37.3784	37.7377	32.219	31.2273	27.5653	25.6434	28.5403	31.2431	32.303	31.6063	29.913	31.274	30.9913	38.7792	29.7132	27.334	30.3663	29.0149	32.1661	41.6401	39.1645	38.8872	29.5408	27.9751	35.0449	36.1891	29.1356	30.5959	28.2195	33.4111	41.3789	34.6936	29.6683		30.4314	27.7613	35.129
		42.248	38.4942	39.6458	36.3406	29.0343	36.4541	36.886	38.4554	42.2701	41.5181	31.1266	39.8883	37.8511	33.2444	31.751	24.5695	25.154	28.4708	30.6483	32.3701	30.1134	27.1821	31.6899	27.6403	39.6347	34.2268	29.26	29.9818	29.53	32.8683	41.8744	34.2328	39.6108	29.1744	27.595	38.0551	35.3642	29.604	33.7087	29.5837	33.6728	42.3472	37.145	28.6361		32.698	27.3652	31.1123
		42.648	36.5903	38.9977	36.2258	33.5967	32.2448	39.0035	35.1679	43.5773	40.3027	34.6382	37.4325	39.1627	32.8837	32.799	29.5484	29.225	30.7224	34.3798	32.8292	33.1478	31.4334	32.5774	30.2784	38.646	34.5606	29.0434	34.6234	32.713	29.0812	44.6348	36.9855	39.9851	28.6889	27.225	36.61	33.3321	29.4326	32.973	29.6999	33.4517	43.4053	37.5738	28.3947		32.2002	25.8263	33.614
		43.048	38.6861	40.0871	35.7734	34.7947	36.1731	37.4407	37.2738	43.0915	41.851	34.0149	37.7505	37.0925	32.1601	33.8976	27.3049	25.0162	32.9606	28.7374	34.1107	30.9185	28.4933	33.6778	32.8985	39.9489	32.5484	28.3809	33.6998	33.3883	30.1558	40.791	37.3364	38.8232	29.8239	26.7588	35.3826	33.1971	29.6782	33.3472	31.9773	32.9364	44.2238	33.3962	28.1969		32.2644	29.6914	30.9875
		43.448	39.2769	43.6555	37.5762	34.0009	35.8735	35.9842	33.6476	42.5963	43.3156	31.6272	38.3759	38.214	32.2866	32.2888	28.8092	26.0916	31.7403	29.7515	33.83	31.8832	28.3242	33.1883	30.8448	35.7668	33.5146	28.6694	31.8805	31.1629	30.7678	44.1843	35.5511	40.3565	29.3665	29.6694	39.1186	35.638	27.5305	31.8931	30.7203	35.9985	42.6595	36.9141	25.9316		34.6501	30.2777	32.8294
		43.848	38.5724	41.6166	37.0018	34.8931	33.7592	40.386	35.071	45.8902	43.2124	33.2379	36.8583	39.2326	32.1592	30.9667	28.2604	23.863	28.1491	28.6626	31.9515	30.6557	27.2399	31.1487	33.9953	38.4618	34.8817	30.6184	34.1081	32.4227	30.6505	42.2458	38.6987	39.2732	28.8263	31.165	35.5604	35.466	28.4067	32.9748	30.5225	33.4324	42.8206	36.3097	29.5178		31.8346	31.4409	34.0176
		44.248	38.3288	41.357	39.7187	32.6018	36.1791	39.0845	34.0357	43.9684	42.1256	29.8473	37.7786	38.0616	31.9979	33.4021	30.3823	27.7816	31.3518	33.1917	33.3564	33.2107	30.0932	32.8182	32.6246	38.9726	34.9779	30.0806	33.6452	31.1801	31.8457	44.1579	34.9358	40.388	26.1831	29.8565	38.7056	35.7652	27.6608	35.0499	30.1907	31.851	42.2566	36.4795	30.0905		32.3826	28.0695	34.5718
		44.648	37.1913	43.5468	38.6412	34.28	34.7596	37.6513	37.0605	42.97	44.4693	33.5299	36.8138	37.2823	34.1395	31.6528	29.0225	26.7058	31.7819	30.405	33.6347	32.5185	32.9537	33.4264	28.2291	41.0133	35.5793	29.5408	30.5099	30.5698	30.7797	42.8919	36.349	39.2233	25.5802	27.5631	35.9955	34.8796	28.7389	32.6602	29.8915	33.4447	44.461	38.8195	26.2815		32.3688	30.0355	32.3811
		45.048	36.7181	40.5166	38.1659	34.6414	33.3197	39.0442	33.1851	45.3845	40.1244	31.631	36.2486	37.2827	34.6008	34.3417	29.9436	22.7974	30.2152	32.6266	33.616	34.7034	32.8015	33.2032	30.8555	40.237	33.2202	29.4354	32.5723	30.9777	30.6791	46.737	34.2864	39.334	25.9499	30.0965	39.699	37.4198	28.9487	37.5466	30.3784	33.9402	43.8057	38.5687	27.5484		31.3092	30.3092	35.9589
		45.448	36.8143	40.4527	35.9898	33.9188	33.341	40.2412	37.7069	43.2824	43.6731	35.6579	35.7784	37.9928	32.4939	31.2099	27.7889	24.11	28.5673	32.6734	34.3588	32.631	29.6227	33.4928	33.4627	40.7842	32.0841	27.8038	33.234	27.526	32.3599	43.9742	34.3721	39.7193	29.054	30.4054	40.0199	35.8931	30.7348	35.2032	31.5027	33.8788	43.4779	39.1689	28.7991		32.3237	29.4051	33.9529
		45.848	36.6658	40.4141	37.4955	31.9307	33.2089	37.7041	35.6933	46.1471	40.3177	35.4027	38.7513	38.1003	33.3562	32.8228	27.8508	26.6906	31.9139	34.0272	34.3263	31.4972	31.8438	34.0182	28.7973	41.3549	31.7419	29.5287	34.295	31.8856	34.7802	43.9296	34.9758	41.032	30.8819	32.4723	37.4671	35.8901	30.2329	35.4299	31.0469	35.9186	44.7205	40.7122	28.1172		33.042	30.8245	32.5177
		46.248	40.0374	41.3187	35.9655	33.4555	35.4571	42.3504	34.5608	44.4676	41.1464	36.4669	36.2643	40.4588	31.2056	30.8368	28.9352	23.9037	30.4537	32.0531	33.7749	30.6413	28.2638	33.4575	33.1374	41.6578	37.4357	29.2235	34.2767	31.5713	32.0715	41.4167	33.8219	40.0298	28.0847	33.899	36.6342	35.9281	30.1973	35.1297	33.6484	34.2098	43.2263	42.8578	27.6721		34.0976	28.3081	33.0373
		46.648	36.6848	40.7838	38.8882	32.1814	32.191	40.1402	37.0375	42.9714	42.5048	36.7287	38.0207	40.6215	34.821	31.2048	25.5005	27.902	29.8769	32.2153	33.3732	34.056	31.8057	33.0621	33.4249	42.8721	35.2884	29.7567	31.9816	30.1381	33.2759	44.0261	36.2952	41.7482	32.008	32.1148	37.7416	36.2511	31.4247	35.4983	33.9619	33.5364	45.8481	37.5689	28.6169		32.1272	29.0019	34.8832
		47.048	37.6023	43.8774	36.9437	32.0307	33.1778	40.0053	36.4518	43.7065	42.4038	35.4229	37.8899	39.6642	31.7326	32.4494	29.4979	25.6348	32.673	33.0096	33.9513	34.0552	31.361	33.6072	30.4553	42.1448	32.0649	29.8314	36.2001	30.3675	33.9641	47.2007	35.3184	40.2318	29.4835	33.6528	36.5654	34.463	29.6474	35.8527	32.8312	35.3048	44.6489	41.6727	29.4399		33.3289	31.8152	34.4971
		47.448	36.762	44.6693	40.0225	33.7785	35.828	40.6942	38.5009	45.9889	40.8717	36.0748	37.9241	39.6921	34.0828	29.3806	27	26.3478	27.5046	31.7824	31.5739	33.1593	29.8522	31.4755	29.9738	42.1509	34.4518	29.7389	35.679	30.9337	30.0592	43.086	34.9758	39.3265	30.7683	28.9759	40.6209	35.6894	28.6969	30.4828	32.1226	34.6522	47.3665	39.764	30.5699		33.0273	30.8432	34.3024
		47.851	40.1611	43.1836	38.9122	34.4117	35.9563	41.3079	36.2112	46.1655	42.3999	32.1122	38.2002	39.1288	32.9735	30.1372	26.4175	27.0558	29.6412	30.9867	33.6017	33.8331	32.5808	33.0314	30.1209	40.8797	34.0801	30.391	37.8699	33.0677	34.9081	44.8526	35.9213	38.6554	27.1529	32.4277	39.524	36.3044	29.6373	34.3818	32.8464	34.7588	46.6871	41.6012	27.6905		32.543	27.069	34.2794
		48.251	40.0211	43.1373	38.6956	30.8513	34.541	38.7428	34.2912	45.2108	41.8266	33.3441	38.4356	39.397	33.2593	28.1755	30.115	27.0793	30.331	31.9869	34.026	32.2441	32.4803	33.7262	30.0741	43.2002	32.6943	27.3505	34.1086	31.8156	36.3951	46.1489	36.9734	41.7334	28.6171	32.6573	39.0168	38.3603	29.5637	35.8209	29.4992	35.2637	46.2727	40.229	30.0295		34.1142	30.2316	33.3208
		48.651	38.4553	40.2142	40.6581	33.9846	32.9867	39.8139	35.8588	43.9672	43.402	34.3316	37.9294	40.6464	34.5467	32.0339	30.957	25.0451	31.4103	31.9994	33.7183	32.6498	30.713	33.651	30.4921	42.487	31.2462	28.3024	34.9336	29.5434	33.2039	44.4924	39.4665	42.4069	29.8216	28.2199	39.1641	35.8334	30.0894	34.8996	27.5487	34.9051	46.072	38.9617	28.9418		30.3395	29.6231	34.2806
		49.051	39.5721	42.729	38.278	32.8119	35.6758	39.4198	37.0533	43.6979	45.0246	34.426	37.7396	39.8094	36.4116	31.7755	30.6576	26.4238	30.9548	30.4405	34.9552	33.4537	31.5928	34.5392	34.2781	40.2694	33.6673	31.2498	34.0652	33.0592	34.1803	43.7995	37.9727	38.5888	30.5206	30.2317	43.1334	36.8014	30.4316	35.5408	30.3842	36.3953	46.3945	38.668	29.022		33.368	29.2116	34.5198
		49.451	38.3748	42.3949	37.0811	32.2442	33.3376	39.1643	38.5012	44.1059	42.3727	35.0545	40.8655	40.3492	35.7674	30.0983	27.4817	25.472	30.4875	30.6337	33.7383	33.0775	32.6407	33.6011	34.8294	40.709	38.8394	30.4864	34.1303	30.2269	31.8398	43.9196	38.7132	39.0843	30.9693	32.6476	40.56	35.5536	29.0065	34.7487	33.8857	33.745	47.3811	39.4565	27.7199		33.1759	30.4034	34.047
		49.851	39.2119	41.2248	38.6568	33.6216	33.4479	36.906	38.4128	45.0701	41.8069	33.8344	41.9198	39.8736	34.5557	32.6164	28.8214	25.0386	31.2415	33.3094	33.6682	35.2601	32.7475	33.1399	33.4096	41.5592	34.0837	30.693	35.2334	32.0732	34.0601	45.295	37.3096	41.0842	29.1712	34.3706	39.3985	34.9712	30.4727	34.4835	35.1672	35.6822	46.8744	38.0846	27.2023		30.8741	29.7128	33.2706
		50.251	39.9284	43.2004	38.8635	32.6086	35.3901	38.958	39.1598	44.2834	43.6041	35.8042	41.5951	39.3696	34.3516	32.4415	30.945	26.59	30.2682	32.537	34.0041	35.7925	34.1541	34.1717	33.5282	41.0941	33.2565	32.3086	36.2756	32.5822	35.4666	44.9133	37.0655	39.4222	29.0507	27.4305	40.6931	36.8761	30.917	34.6501	35.966	36.4284	46.1725	41.2251	30.9352		31.8961	30.5195	31.9641
		50.651	36.784	43.7375	38.509	29.9834	34.1515	40.3623	37.4321	44.7117	40.0892	35.4869	40.1333	39.1263	31.0079	34.1885	28.7413	27.1043	32.3666	32.8404	35.0624	33.1345	29.5605	34.4914	30.0047	39.8155	32.6344	32.2256	36.8256	29.2615	30.6024	46.6435	37.331	41.4546	27.9658	28.7464	41.4052	36.3665	29.7867	33.6124	32.1121	34.2386	45.4946	42.2786	29.6204		31.3942	32.054	30.7615
		51.051	35.2908	42.8131	38.4034	36.8363	35.0618	40.6664	38.0593	43.6814	42.3489	36.1979	39.6023	39.0456	32.0619	33.532	26.4758	25.0119	32.3454	31.4726	34.6046	35.5145	33.4528	34.4431	31.2974	41.3378	34.8878	29.676	35.1339	33.6834	30.3277	45.313	36.6704	40.0715	29.7025	28.108	42.999	37.9598	28.9126	38.1444	34.0307	37.0935	46.2263	40.3131	29.7869		32.4768	30.2551	33.7365
		51.451	40.6229	43.6062	37.8431	32.2802	35.7695	41.8844	38.1948	42.132	42.9407	33.8416	35.4074	38.0688	35.6151	32.2214	23.6221	25.0645	33.2504	32.6143	36.1381	34.3079	31.2046	35.8165	30.9062	42.1767	35.9235	28.9867	33.8409	31.9022	32.6562	44.5429	34.9091	40.4978	29.8936	31.2987	38.4412	40.1108	30.6517	35.9724	36.7256	34.9325	48.9331	45.4834	28.6665		32.027	30.1069	31.9856
		51.851	38.6621	42.8538	38.2419	34.5922	36.1486	37.9711	38.8906	45.934	39.3417	34.7104	36.2498	38.0688	33.9382	31.27	26.9547	27.7019	31.9926	33.1078	34.2715	35.612	32.9594	33.5317	32.0617	42.3287	38.558	28.7692	33.6189	33.4821	30.0231	45.516	37.2911	40.6932	31.0452	27.3035	39.3809	38.7005	29.0168	35.0099	36.0319	36.4743	45.2788	38.2398	31.5655		31.8527	29.536	34.2041
		52.251	38.145	43.755	37.6401	35.378	37.55	40.6689	39.2437	44.0799	42.0971	35.9214	37.5862	39.3901	36.0572	29.9752	25.5063	27.5566	30.2907	32.2895	35.0327	35.0777	32.3979	34.6234	31.3358	40.8531	36.3522	30.5794	38.6852	33.8396	31.4972	43.0009	36.605	40.9985	29.6887	30.2475	40.7668	39.519	30.6034	35.2419	34.4469	33.8894	46.6647	38.5828	28.5609		33.8909	32.0347	34.8165
		52.651	38.2251	44.519	36.5113	32.4615	35.6693	39.2647	38.7659	42.8507	42.848	36.2566	38.6188	37.303	34.1384	31.6321	27.3526	27.9758	30.9982	30.395	35.5194	37.0246	35.0316	35.2348	32.0551	42.4424	35.4914	29.6025	35.0652	32.6951	29.7958	47.0863	40.1263	41.2065	30.1759	26.8148	42.0685	38.4079	30.1576	39.1888	33.2971	35.3849	45.1442	42.1829	30.22		31.436	31.1505	35.1881
		53.051	41.7688	42.5159	38.1888	35.3162	39.1682	37.5326	36.1354	41.3135	39.9664	36.5792	39.6297	37.7751	37.2772	31.2175	28.6601	26.1457	32.7629	34.0759	35.0434	34.5809	32.9294	34.9478	33.2828	39.7094	35.7783	32.1971	33.539	31.9538	33.4629	43.7678	36.7259	40.6093	30.4203	28.9692	40.8549	37.64	28.8272	38.2787	35.0615	33.9656	45.9831	37.1436	30.9505		30.333	29.6707	33.0696
		53.451	39.6833	45.7159	39.0046	34.2661	33.4955	40.6834	39.1039	41.3433	41.6587	33.9491	43.2915	39.1537	35.0339	31.884	28.9582	29.4185	30.949	33.0482	34.5564	38.1494	36.1936	34.225	34.6536	40.6118	33.6979	30.4934	33.6095	31.4773	36.6998	45.1334	36.529	41.5247	29.7424	28.6951	40.1044	35.9803	30.3088	35.0132	32.5613	36.4917	43.9168	38.9528	30.2304		34.3735	27.2041	32.9103
		53.851	37.1691	44.5555	40.0581	36.7705	35.4207	37.8728	40.7179	43.6803	39.9707	35.0135	40.6685	39.6904	34.8179	32.351	29.5008	27.772	31.9929	30.9328	33.9172	38.3189	36.0212	33.6016	33.5949	43.1896	36.42	29.9491	33.4641	31.5289	33.2158	44.197	37.143	42.0204	27.7953	28.2457	44.2612	35.7603	30.56	36.9835	31.374	33.0998	47.134	40.7429	30.3267		31.0083	28.6695	33.5986
		54.251	39.6808	44.0503	39.2711	33.0289	36.3445	40.0528	38.8092	44.0272	41.9434	34.1741	40.4473	39.7498	34.179	29.8723	29.5112	25.0903	31.6533	31.2643	34.7038	36.4547	35.3733	34.3872	32.1463	43.6495	35.5214	29.8967	36.2132	30.4696	38.0762	45.6661	33.7686	41.9212	30.1711	30.5165	38.1469	36.9769	29.9532	34.3434	34.7017	33.8286	46.3805	40.2683	31.2954		33.9766	29.778	34.7879
		54.651	39.9349	43.0007	36.2186	32.8393	38.8181	38.4779	39.2534	45.0335	41.9645	35.1708	41.0026	41.1418	33.6575	31.8758	28.3858	26.5712	30.687	30.9307	35.3655	35.089	33.819	34.7715	31.2495	43.6734	36.8237	31.3125	35.2098	30.6484	36.6581	44.9293	37.1767	39.0624	29.0409	29.316	42.1325	37.2554	29.6284	36.879	37.0885	36.478	45.2681	41.876	30.8135		33.8294	31.3882	35.8546
		55.051	41.1293	42.7433	39.7848	34.0627	37.4845	39.6051	39.6887	45.1722	40.4388	36.0355	41.579	41.2651	35.2339	33.9847	28.1888	25.891	33.3019	30.8714	35.0517	37.9147	37.2482	34.6273	34.8164	43.0069	36.0252	29.4481	35.2895	35.4594	39.6665	45.6616	35.3662	44.0422	30.1112	31.502	41.0018	36.5971	30.6802	36.254	36.3846	36.3106	45.3289	42.2709	29.7067		32.1802	32.9898	34.8229
		55.451	41.0987	41.8674	36.3478	33.7535	36.5708	42.3939	38.7738	43.254	43.1658	36.2751	41.9293	38.6527	33.4973	33.1878	26.6344	27.9818	32.8921	32.5782	35.754	37.8212	36.5036	35.0459	32.099	44.5326	31.6124	30.4885	33.4385	33.1466	32.0764	46.1846	38.4989	41.1862	31.7449	31.3577	39.8389	34.1455	31.2289	36.5619	35.4249	35.786	45.7001	40.4813	30.9981		34.0991	30.5005	34.233
		55.851	39.2063	43.4659	37.8294	35.031	35.9249	38.8042	41.4767	42.4474	44.3177	35.2904	39.7508	38.8978	30.9705	31.4625	28.0814	28.0135	32.0811	32.9866	35.455	36.2095	33.7723	35.2399	33.1515	43.9505	31.5092	30	33.8299	31.9569	35.4393	43.7965	36.9949	39.0466	29.7351	30.2038	37.4156	37.6965	31.4455	39.7912	34.2192	36.0789	48.1975	39.9047	30.9984		33.3166	31.6108	36.9625
		56.251	39.0459	44.4796	38.9228	34.99	33.7688	41.2396	40.9031	42.6812	44.0151	36.216	41.5616	39.4951	33.486	31.8283	27.2978	28.4041	33.5597	31.6848	35.7712	38.1684	35.9317	35.6087	33.3038	42.3177	32.5142	30.7206	37.3596	35.1805	36.2641	46.4203	35.4708	40.0712	33.0599	27.4171	39.585	38.161	29.1192	35.0547	35.1309	34.6632	46.1892	40.0046	33.0997		32.9229	30.6135	32.3506
		56.651	38.5827	45.0253	39.8684	35.9352	36.2268	39.5887	40.3266	45.0483	45.0804	36.3025	42.9127	38.5383	34.9568	33.4775	30.588	26.3315	34.386	33.7718	35.739	38.4497	37.102	35.7699	33.6271	44.1618	34.6214	32.2633	37.4298	36.4385	34.9461	43.749	32.614	38.9538	31.1649	32.0322	39.1093	39.9759	30.7009	37.0662	37.2063	33.9487	48.5087	39.0074	34.2373		35.4361	30.2204	35.3117
		57.051	40.1791	43.8647	38.4933	35.3568	35.9627	39.3814	37.3898	46.4422	44.4096	36.0123	41.0082	38.8869	33.8068	32.7646	29.9662	27.205	33.7604	32.9282	33.5707	36.0592	33.9767	33.6118	35.3972	42.6824	35.6334	30.8511	36.9569	31.9571	39.6147	46.7344	36.0779	39.5638	31.1247	32.8829	39.5133	40.5579	31.3186	37.1897	35.4185	35.7691	46.0884	37.8887	33.5347		34.8688	30.4334	35.0543
		57.451	38.015	41.6952	39.5631	33.5568	36.4671	37.3626	39.9677	44.7164	43.2314	35.6709	40.3424	40.4342	35.5552	34.4627	27.0822	26.5055	34.9468	33.4994	34.4421	36.2053	35.2471	34.2413	30.8827	44.3412	36.9112	31.3855	34.0946	32.5509	35.2999	46.1262	34.0985	42.0385	32.0563	31.8968	37.6905	40.812	31.7127	36.8684	38.2451	34.313	44.9534	40.4102	31.7898		36.1817	32.0153	33.9777
		57.851	39.0539	42.7232	42.3651	33.5927	39.8144	42.5779	39.3485	44.563	42.8822	36.6987	42.9494	39.6012	36.8622	31.875	29.8934	25.1123	34.2436	32.5964	35.0892	35.6688	33.7395	34.7029	32.8112	44.4699	33.9741	32.845	33.9837	32.508	39.5326	44.4227	34.6489	41.0823	29.995	31.9939	41.0717	41.7388	32.2433	35.3424	38.2056	35.9434	46.7254	41.9559	32.6233		36.9513	28.9203	30.1795
		58.251	40.9232	44.9906	39.5419	33.3626	37.3203	40.8351	39.4916	45.3675	46.1976	36.9066	41.3816	40.7922	33.8169	34.2666	27.0613	27.4973	33.6061	33.7179	34.8304	36.6825	36.8759	35.1778	30.7976	42.4976	34.9292	31.4891	35.6224	31.1057	35.6046	46.0723	36.5765	42.286	31.0005	32.6628	38.4084	39.3791	31.9122	37.6469	38.0854	37.3789	47.8034	41.1619	31.8193		36.3302	34.6628	32.9926
		58.651	38.8078	43.8033	40.7734	33.3435	35.7566	41.2852	38.968	45.8396	45.2938	40.0189	40.4492	41.1714	34.9779	33.8423	31.8524	28.1571	33.699	32.6555	33.3022	35.1678	35.5361	33.3969	30.1896	42.3035	37.0409	30.7254	36.0933	33.5416	35.2465	47.1246	37.27	39.7782	30.0685	27.9573	36.7982	39.504	32.5305	33.9282	36.7291	36.5055	46.7422	46.9201	32.0002		38.6437	30.1784	33.9217
		59.051	41.049	42.967	40.9244	34.4734	36.7547	38.4088	40.8587	44.3371	44.0087	39.7017	41.7578	40.0434	33.9027	34.2999	28.8605	28.9606	31.1972	33.2798	34.224	36.8587	32.5098	34.6785	33.7183	44.0888	35.6827	32.9406	37.8605	31.1298	37.8397	43.7292	36.8965	38.5807	31.7783	31.0069	42.483	38.9515	31.1582	35.3679	37.5182	37.6576	47.3385	45.0077	32.3473		35.9068	30.1436	34.7705
		59.451	41.5368	43.9524	40.4144	35.1425	36.1652	42.0756	38.9089	43.6307	45.3113	38.9875	42.135	41.2953	34.5404	31.7955	28.6259	26.5707	32.4018	32.7722	35.851	36.5815	35.288	35.6708	34.0189	44.8167	34.9625	33.8717	36.9038	30.9334	34.5914	43.6043	38.8664	40.0394	30.1825	31.0349	38.6523	36.857	32.4886	38.9574	36.3887	35.545	47.7578	40.9487	30.1708		35.9858	32.848	35.8698
		59.851	42.7891	43.6202	42.2056	34.2323	37.6116	40.3243	39.4922	42.0185	45.3955	36.7456	41.3917	39.1547	34.0517	30.0426	28.1717	26.0501	33.3665	33.4952	35.5921	36.171	34.3973	35.3305	34.1317	42.3758	34.9438	31.7668	36.1439	35.2941	35.0421	45.0391	37.8588	42.5315	32.554	29.5601	40.777	39.3925	28.6432	35.8111	36.2591	36.7187	46.5817	40.2857	32.645		34.9956	32.095	35.1055
		60.251	41.8746	43.5719	41.2576	36.3198	37.6337	39.4558	39.6946	39.6821	47.1735	36.4359	43.1051	40.374	37.6538	32.0815	31.0847	27.9153	30.6414	33.8205	34.6731	39.1196	36.7815	34.1594	31.5134	41.5098	37.3237	31.8662	36.3086	27.6054	37.8571	47.1944	36.6887	41.4688	30.1066	30.5787	41.8275	40.372	33.2245	38.0024	34.1866	34.7364	50.7672	42.4529	34.1002		36.4839	31.9137	34.8695
		60.651	44.0871	43.8934	42.3719	36.4972	35.1142	40.682	42.7741	44.1966	45.4648	37.4022	41.3519	41.2924	35.9979	30.4155	29.6393	26.2261	32.6118	32.2215	34.4489	35.9746	34.7609	34.0667	33.4928	42.4755	35.9526	29.4886	36.2139	31.8046	34.6579	44.4815	35.3833	39.8537	32.7404	33.7853	43.7871	39.3178	30.6792	38.4242	33.5978	37.6901	47.6998	44.1822	33.3832		35.7496	33.0661	32.9998
		61.051	42.691	43.3097	40.6213	35.1751	39.1137	39.3825	39.4799	43.8496	44.1886	39.4714	43.0653	40.5094	36.2209	32.2381	27.5101	27.6696	33.0621	32.4419	34.8798	36.762	33.6573	34.8374	30.1114	44.6609	35.6979	32.4981	35.9114	33.0063	37.582	44.6004	38.2425	42.9818	32.2279	31.4663	40.0691	38.3757	32.3455	36.5217	33.5916	36.7147	46.762	41.2517	32.6609		35.9587	33.7767	34.7536
		61.451	42.4367	44.6068	41.1858	35.986	38.3224	41.8141	40.1184	44.4124	43.8745	39.8775	37.8313	39.5267	35.4017	31.6055	28.9501	27.221	33.8381	35.2991	35.0319	36.1356	34.1268	34.1275	31.7409	44.8483	35.0101	31.0567	37.138	36.4477	39.6431	46.4152	35.3249	39.0578	30.6366	30.5284	42.5051	38.5979	32.4106	35.1882	38.5323	38.569	45.7575	44.6426	32.875		33.815	31.9708	33.6026
		61.851	46.9234	45.5417	39.2696	38.335	37.7024	41.8968	40.3637	44.4761	44.6011	39.7031	40.6152	40.7263	35.814	34.9762	29.4128	25.4308	33.6692	33.0455	37.2968	36.1587	36.3867	36.8166	34.4715	41.6521	36.5768	30.4626	37.1457	35.4641	39.4989	44.5716	38.4032	41.4662	32.8483	29.2457	40.0003	36.7684	32.8199	37.7707	35.2078	37.1907	48.9782	44.0922	33.5152		35.1311	32.082	36.1469
		62.251	40.9042	44.6526	38.3587	33.9527	34.2135	41.3386	40.1403	44.1887	47.453	38.8695	43.687	42.3894	36.6125	34.4912	32.5655	26.6507	32.3634	33.7801	35.0896	38.3921	35.2466	34.7897	36.1912	42.6739	34.0497	32.1745	33.3113	35.5612	39.9919	46.0056	35.5781	41.2308	31.6827	30.4675	43.2927	42.079	31.4332	39.5944	34.1572	36.5348	45.6667	43.0471	32.9658		34.7636	30.7002	34.3453
		62.651	41.7699	44.4673	37.876	37.6553	36.3906	41.6033	39.6325	47.5749	44.005	37.5156	39.836	41.5774	36.9565	30.4486	29.6261	25.6172	30.8183	30.9802	35.4398	37.8885	35.3903	34.681	33.7715	42.0329	36.7301	32.9736	37.4425	36.1983	37.5397	44.7533	36.8428	40.8199	34.0057	32.5479	40.7564	40.81	31.8259	38.4861	37.2595	36.7692	46.4566	45.5949	33.8341		35.7241	31.4352	34.4152
		63.051	43.1352	42.0671	36.0522	35.8954	34.9973	42.3778	35.8708	44.3854	47.3094	39.1218	44.3425	40.508	34.2874	32.4661	29.8942	27.9542	33.889	33.0964	36.1611	34.6813	32.9909	35.5828	34.8466	42.8075	39.2059	32.8357	36.0568	31.7969	39.2749	47.1276	36.1366	39.5015	35.5264	30.8711	44.1001	37.9448	32.1847	39.5809	32.0303	37.2871	45.6358	42.307	30.594		34.829	32.41	34.191
		63.451	42.2692	42.8634	37.8074	34.7907	36.532	39.9307	38.9815	45.8347	46.6961	36.692	41.3045	41.0708	34.8605	33.9911	29.0505	26.3989	32.9589	34.44	36.1575	34.7279	32.999	36.2854	33.5945	43.5686	37.5226	33.3157	34.753	32.0822	33.633	44.7831	38.7734	38.7032	34.9446	32.5117	44.0088	38.6352	30.5235	36.2951	34.0646	36.3436	47.1011	42.3306	32.69		32.8893	30.7968	34.8601
		63.851	46.0997	44.4692	37.2159	37.0826	34.4609	41.8431	38.5597	46.232	44.9102	37.0312	40.9859	41.7299	34.5127	33.5135	29.8547	27.0709	32.5243	31.7733	35.6221	38.0326	35.9614	35.1442	34.8837	42.5367	31.7799	31.1195	36.282	32.9004	35.7819	45.1325	37.2991	41.6268	34.6111	34.5336	42.7775	40.6318	34.0641	36.9022	36.0563	38.8898	48.2635	42.5378	34.06		35.3804	33.1866	35.3086
		64.251	44.0414	46.3196	41.5828	36.113	38.4439	41.5083	39.665	45.2371	44.4233	37.7409	40.8389	42.8946	35.1422	33.5558	32.4695	26.834	34.4244	31.2537	35.948	33.323	31.592	35.6743	35.0975	44.6506	37.022	32.1336	37.2295	33.8961	36.8392	44.488	38.6244	40.5925	34.6482	31.8602	43.3767	41.1551	32.6499	41.1209	34.9101	35.982	48.8152	41.8499	33.8198		36.1482	32.4564	35.5286
		64.651	42.4093	46.9203	41.2352	39.0817	40.2901	44.4448	41.1072	45.3591	45.4766	37.9439	41.6146	41.1139	33.1066	31.947	29.1257	27.9683	33.9448	36.0404	35.4839	36.371	35.6126	35.4633	33.4621	43.5106	36.129	32.1151	37.9786	35.0187	36.0938	43.4829	38.2924	40.7233	34.3586	33.7301	40.6892	41.4333	32.2717	37.5494	33.4381	37.5165	45.2235	45.0126	33.492		36.6732	34.0847	35.7917
		65.051	43.5051	43.9406	40.1417	38.985	38.2037	44.8607	41.2312	46.2681	46.474	39.4487	42.3831	42.181	36.2294	33.7649	28.3648	27.11	31.2858	36.9452	35.3183	36.4079	33.9105	34.6716	35.9938	45.0186	36.7661	33.0609	38.7524	35.7317	37.8659	47.0678	36.6356	38.8534	35.4531	29.8523	44.3454	41.8508	31.9057	39.8348	35.0764	36.7045	48.2696	40.737	32.5265		33.2513	31.6456	34.1473
		65.451	40.0751	44.5839	37.7101	36.6183	37.9185	43.7299	41.0645	45.8526	48.7876	38.2815	41.3211	42.9546	36.095	33.9892	30.1749	30.3352	33.3915	33.5849	34.0445	39.0355	35.7522	34.0829	36.7446	44.6406	38.2374	33.5189	38.1865	35.9616	33.6096	46.4368	36.4476	41.7973	33.4467	32.926	43.7967	42.0995	31.4697	42.5033	33.3707	37.2664	43.8489	41.8802	31.6519		34.6682	32.2375	37.1271
		65.851	41.3282	46.3197	41.4878	35.7244	37.4576	44.6625	39.1454	45.6939	47.0436	36.5258	40.7154	41.6498	36.412	35.4266	30.4218	28.9936	33.8071	37.2376	35.7771	36.2231	35.5614	35.2218	33.6216	45.8801	35.0052	31.4729	38.1013	33.7117	34.0067	47.1013	37.6618	40.1653	33.7087	32.9754	42.2769	41.0334	34.6407	41.2351	35.9895	36.7683	47.5787	45.8269	34.2634		35.5686	30.5035	36.032
		66.251	41.7334	47.1213	42.0524	37.7775	36.0439	42.4841	39.192	43.9891	44.683	38.0134	41.9121	43.6608	36.1434	33.9245	31.0186	26.6351	32.3289	34.9243	35.2875	35.2193	34.5109	35.4559	33.5938	44.4671	38.8395	31.3821	37.5528	33.0943	36.8396	44.8885	36.8903	38.8411	34.9247	31.0676	42.3554	40.4252	33.634	38.3119	35.6112	37.2893	48.6393	44.8928	35.0491		36.5973	32.1194	35.7106
		66.651	43.3794	44.0796	42.9744	36.9505	36.761	41.7892	37.5122	46.6257	48.198	39.9684	41.7505	42.1466	34.9332	37.0656	28.78	26.0126	34.4891	35.6584	37.256	36.3832	34.003	37.0176	33.151	44.1813	36.3592	33.1551	35.8994	34.1153	36.313	45.2514	35.8591	41.5856	31.3106	28.4727	42.1996	40.4131	34.0491	39.9005	32.9492	37.6002	46.7656	44.8208	30.3149		33.8786	31.367	36.9533
		67.051	45.3598	44.4027	39.9027	36.4957	37.5289	45.0313	41.7456	46.5126	45.7305	37.7767	42.3705	42.6132	35.4841	35.1604	30.3926	29.2768	34.3451	33.7888	35.7583	36.6413	35.1529	35.5224	33.2252	45.7176	40.2656	32.1725	36.6661	36.1623	35.5329	46.3477	39.7148	41.2612	32.7547	29.0099	44.71	39.9624	34.7078	36.7733	35.1828	39.4595	48.3284	43.1201	33.4468		35.0885	29.9745	35.0365
		67.451	44.1257	47.1499	39.5993	33.5918	38.5712	42.8684	40.6492	47.5192	46.5121	39.0658	41.2001	42.1957	32.0845	34.7923	29.0881	30.1017	35.2945	34.6913	36.0811	37.0077	34.5145	36.2219	32.5537	41.3741	35.1644	33.6582	37.4874	36.8718	34.6556	44.9334	36.2366	39.5395	32.7736	32.9842	43.0312	41.7852	34.7006	42.433	34.6585	34.0754	47.9657	44.7673	34.3285		35.1998	33.4186	36.31
		67.851	41.9371	47.1165	38.5761	34.5287	37.6071	44.2729	41.5252	47.2338	48.9859	37.3133	41.1538	40.5628	35.0187	36.1017	34.1108	29.5908	31.2515	37.4062	35.0731	36.476	34.4738	34.5516	34.4127	43.6883	37.4394	33.7526	38.1777	31.2136	36.912	46.3563	38.9166	40.2941	34.7067	32.0529	43.0804	41.403	34.5576	38.4205	36.1124	38.7764	48.8045	46.255	31.7622		38.3519	31.5507	35.1495
		68.251	41.8391	44.781	39.1274	35.6702	36.7234	42.6453	40.5476	48.3581	47.2829	39.4752	41.5235	42.2578	38.3192	34.0883	32.444	27.6073	34.7668	34.1551	36.3322	36.5656	35.3523	36.323	37.5962	45.2506	38.1034	34.7305	35.4382	32.9496	38.3791	44.9297	38.4231	40.3514	34.7991	31.3922	44.7713	42.9631	35.5379	36.7962	34.8416	36.5733	52.2282	46.5362	29.7324		36.9613	32.0069	38.866
		68.651	44.4188	47.1963	40.8534	37.8628	39.7013	45.3337	40.792	47.021	49.2005	37.9817	41.7578	42.9121	35.4562	36.5419	31.889	26.2305	35.1728	35.5909	36.6849	37.0377	34.2885	36.8392	31.4623	45.0618	35.5803	31.973	37.2764	34.82	39.772	46.6688	37.5978	41.0247	33.59	34.3008	45.3195	40.5007	34.4547	40.4982	36.781	37.8138	48.3753	46.1211	34.1884		37.9001	29.0328	35.2889
		69.051	41.5885	43.621	42.0393	37.1282	36.3697	44.2505	41.2585	45.4799	46.7176	39.5782	41.8534	44.1978	37.628	35.8784	30.6755	24.4832	34.3138	34.2257	36.2284	36.3865	35.109	35.8828	33.0955	43.6608	34.0665	33.2287	37.0218	33.3459	38.0809	43.8595	39.518	43.641	33.2618	33.3171	46.8907	41.1572	34.5041	40.2006	31.9411	37.1871	48.1568	45.9616	33.5031		38.4281	34.4108	35.6324
		69.451	43.0529	44.7677	40.319	38.8628	35.8027	42.0618	41.6984	46.706	49.4539	40.7435	41.9617	42.8608	35.8059	35.0328	31.7382	29.3295	34.5671	35.6337	36.638	37.2335	36.693	36.8896	34.2491	43.1606	36.9516	34.9112	39.3743	31.2115	33.9829	45.9876	37.2621	40.9029	34.6708	32.7487	46.6997	40.4171	32.6863	36.5582	33.4893	40.127	47.1747	44.1686	34.6958		35.6277	34.0227	36.4647
		69.851	44.8996	47.0513	40.6956	36.387	39.3829	43.7148	40.6259	44.5942	48.4814	39.7882	42.2919	42.4172	37.5938	35.1694	27.9949	28.5487	33.6486	33.1944	35.6718	39.3929	36.8454	35.2811	34.8443	42.3558	37.8124	32.0996	38.6943	34.5865	36.6783	48.67	41.378	44.1631	34.8679	32.13	42.2736	42.1307	31.5423	39.6146	32.9909	38.4603	46.9141	42.8848	33.5768		33.4244	32.4859	37.099
		70.251	46.1822	46.4868	40.7872	36.5685	38.1794	47.2405	41.5621	45.88	49.6834	39.4033	40.9151	42.7026	34.234	35.3478	29.3951	25.4746	34.3042	35.5549	36.5201	38.5503	36.6048	36.2778	34.6944	43.4798	36.2173	34.4596	37.7863	29.2667	35.9931	47.3682	39.886	39.7137	34.3693	35.3207	46.0378	42.3214	34.2184	36.3475	34.5214	39.1221	46.813	44.6966	34.1533		29.8934	32.988	35.8784
		70.651	44.8868	42.8391	42.5375	35.7157	35.3964	45.6355	42.1258	46.9416	48.2803	37.6529	39.9928	41.5497	38.1298	34.7659	31.8788	27.9853	34.2457	34.8277	36.8396	38.6962	35.5942	36.3086	33.7067	45.322	39.2698	33.1644	39.4003	30.7382	35.0679	49.3586	38.2943	43.4311	35.6691	31.1959	42.7466	42.2794	33.0967	38.8622	33.9492	38.2468	47.9864	43.6142	30.3208		30.6408	32.5251	39.3346
		71.051	44.1746	45.7463	44.1618	38.0195	36.998	42.1245	42.5801	45.2454	46.4398	40.6703	41.2063	39.4051	37.0269	34.5712	30.6478	26.3728	35.3597	36.9149	36.5616	36.7189	34.4872	36.4042	35.1824	44.0846	39.4319	35.0295	37.8742	33.6695	40.0692	46.5601	36.6589	41.4003	34.9395	34.332	44.2792	39.3137	33.6291	36.6525	35.2952	40.8158	49.2659	43.1419	33.5538		32.2797	31.6472	36.8486
		71.451	42.9776	48.2273	40.1815	38.3071	37.8858	44.1897	43.7804	46.6849	48.5399	39.8316	41.7874	41.1028	36.1446	35.6742	30.5525	26.0741	34.4244	32.8755	35.9735	36.3367	33.8267	35.7205	33.7282	44.3575	39.8065	33.5061	39.2526	33.3503	37.418	47.2515	40.3445	40.2569	36.2635	30.2363	43.2543	42.1121	34.8612	38.5192	34.2578	40.0581	47.835	40.4442	30.9016		32.9551	34.6978	37.2103
		71.851	42.7965	47.3644	40.2195	38.541	40.0834	44.1255	40.368	45.6429	48.4425	39.4315	43.9985	38.6926	35.8826	36.1613	30.5702	29.0376	32.9264	37.0612	36.0141	36.1926	34.5325	35.9764	36.6096	44.8414	40.3408	32.9018	35.1509	36.7633	33.5213	48.8226	37.0236	39.0148	34.8723	31.2192	45.6384	42.7768	34.6493	40.4803	36.8167	38.0231	46.7524	43.7683	34.3168		34.5848	33.0584	36.0323
		72.251	44.4891	48.0402	44.1873	37.4031	42.6336	44.0293	41.3276	45.5582	49.0047	40.7496	46.2853	42.1867	35.9301	37.5265	31.7738	26.7313	33.2954	35.5881	37.1245	38.1239	37.4732	36.3255	34.0649	44.953	34.8775	37.1593	35.7726	31.4302	38.4835	48.1675	37.62	40.3085	35.1093	36.2199	45.2745	42.2864	33.1157	37.2049	34.218	39.6346	47.7114	45.0615	34.6011		32.6469	32.4841	36.8317
		72.651	46.2237	45.7279	41.514	37.6448	35.3444	44.7022	40.9301	45.8603	45.9671	39.5681	44.8989	43.4061	36.6866	34.421	30.1371	27.5861	34.2427	37.341	36.0383	37.6674	36.5701	36.0698	33.6921	47.6105	36.5509	36.3671	37.1178	35.2209	35.4805	47.589	38.2007	38.7762	33.3772	33.7809	46.03	41.5429	33.0527	41.2834	35.9257	39.2846	49.7339	42.5506	33.4907		34.0111	34.3835	38.581
		73.051	43.2374	46.2744	41.0533	38.4399	37.6984	44.7837	39.1846	46.5524	48.013	39.7059	46.0333	40.0006	37.111	36.0197	31.6835	27.9575	32.7937	36.2095	35.9918	38.8924	38.3153	35.9266	38.1798	46.2409	36.4242	36.069	36.5707	34.866	35.1871	48.3242	37.1533	44.1223	31.4549	30.2223	44.0876	43.2089	32.2084	41.4274	32.1123	36.9665	48.736	45.0322	33.0299		33.5036	36.8616	37.3685
		73.451	44.9015	47.1642	40.8173	38.3997	40.1902	44.3442	42.0171	45.3936	49.33	40.9298	43.8218	42.1629	36.9962	34.0316	32.3144	29.0988	33.9509	34.4683	35.8127	38.0166	35.7026	35.9587	33.7586	47.5203	41.2875	34.1539	34.5295	35.3593	32.7594	47.7055	38.4736	39.1756	35.7071	34.9439	45.5176	45.0449	33.0401	35.57	36.2258	40.3197	44.8356	45.5983	34.7733		36.7428	35.7731	39.4139
		73.851	45.112	46.2124	44.9915	38.4743	37.8463	45.2123	40.7754	46.7137	51.3043	38.5522	42.8087	41.4903	35.0713	34.2927	31.9411	30.0529	32.821	35.9955	35.7987	38.0482	34.4358	35.8828	32.404	46.6332	35.7276	33.1488	38.7979	33.575	34.8013	45.7044	36.9829	38.1143	36.4168	32.3371	44.3684	42.8468	31.9203	39.5468	35.6597	39.5197	45.5927	45.0349	30.6915		31.1233	35.9236	40.7897
		74.251	43.3699	47.0194	40.0649	38.0508	36.1394	45.5177	40.704	47.1494	44.9586	39.4009	45.9072	40.8511	35.8557	37.4469	27.8783	30.5983	33.875	35.3095	36.2829	37.4826	35.4696	36.2289	33.9379	45	36.5019	36.0829	37.1643	32.2305	35.5212	46.1786	38.9097	40.3773	34.9502	30.5637	45.9809	43.785	33.5034	36.9933	32.1468	38.0458	47.9876	46.3984	33.5401		34.9624	33.9509	38.7954
		74.651	46.5461	47.4318	40.8994	36.6139	37.4979	44.1527	42.0712	45.5242	48.2953	38.8508	45.267	42.2652	35.2651	35.9419	30.541	30.3559	34.4893	35.3324	35.0867	39.2909	37.5308	34.9555	33.7921	43.972	38.9765	34.8184	40.5086	30.6391	35.7335	46.5574	40.1792	40.9168	33.7193	30.9439	42.1478	42.242	32.719	41.4736	32.9376	37.4638	50.1508	46.5537	32.9259		33.6452	32.2766	41.6671
		75.051	43.3419	43.9054	42.2903	37.7323	37.2441	43.5331	39.3538	43.5091	48.3013	41.1226	45.8761	42.0948	35.3546	34.8409	30.8173	28.8575	31.8704	34.9109	34.9898	38.9045	36.7295	34.6466	33.6995	47.3366	40.1114	35.974	36.9282	36.4707	39.0744	46.1178	38.2211	41.1857	34.3051	32.8346	43.8414	43.1331	33.6746	39.3186	34.5322	37.4778	47.6621	45.9576	34.7838		32.8592	30.2401	38.9778
		75.451	45.2726	44.9465	43.9581	36.6725	38.2532	44.7808	42.1204	46.4327	48.0821	39.3311	45.8353	40.9051	35.342	37.0266	31.4418	28.8182	31.7718	36.0153	35.6786	39.2838	37.8521	35.8479	35.1934	46.5946	40.1402	34.1423	37.6039	36.3781	35.8936	47.0709	38.5776	38.9017	33.183	35.9322	45.3	44.675	33.4038	39.1338	36.4863	37.5516	48.4989	46.4201	31.4118		36.8947	33.5026	38.6535
		75.851	41.4837	46.3991	42.3045	35.7098	39.2767	44.7064	43.8409	46.536	47.6624	41.6224	44.2507	40.7629	35.7363	36.6603	30.9343	27.7774	30.7897	35.6529	34.2447	40.4135	39.5004	33.8899	35.8481	48.095	40.8876	37.4763	38.425	35.591	35.8868	45.7536	38.2295	40.1627	34.014	33.8747	43.3475	41.8396	33.3006	40.9045	36.3624	39.2243	51.2218	45.7366	33.9865		35.1316	30.5315	39.8065
		76.251	43.9304	46.3965	41.8597	37.8987	39.7515	44.1273	43.564	47.2189	46.5607	42.1257	42.4946	42.332	36.0141	34.2591	29.7616	27.9034	33.7342	37.4979	38.119	40.6986	37.276	37.6757	35.4652	46.1022	38.2644	35.613	38.395	34.1022	34.9441	46.0413	38.2611	41.0777	35.203	35.5094	43.492	42.6724	34.3889	44.0898	33.9834	39.8902	48.4711	47.7896	32.0733		37.0939	29.8618	39.682
		76.651	43.3669	45.0195	40.1018	38.3266	42.3208	43.2633	40.9732	47.2285	46.1478	39.948	43.6871	43.2987	37.7163	36.3302	31.8995	28.8776	35.8317	36.5745	36.8937	38.8409	36.808	37.5282	38.0237	44.9011	41.7694	37.7993	40.05	34.3825	36.1581	44.0753	38.8803	41.972	34.6901	31.0136	46.8709	40.5583	34.8646	42.9827	36.1885	38.3728	48.9452	44.2425	30.9477		37.7032	31.5011	38.7749
		77.051	43.3196	44.7489	45.8124	38.0573	38.4795	44.3867	41.243	44.7573	46.5504	41.9554	45.0867	41.7297	34.1849	38.5097	29.9828	25.0772	32.855	35.9193	35.8834	40.3305	37.4425	35.6409	35.6836	46.1005	42.3585	37.1991	38.3723	35.3693	35.1956	49.2146	38.6652	42.7989	34.4287	30.396	46.0315	42.0539	31.843	40.4591	34.6982	39.794	50.9681	46.538	35.6807		38.6348	33.488	38.3569
		77.451	41.938	46.586	42.0501	39.0787	39.2919	43.492	42.255	44.9028	48.7335	36.9796	42.4041	40.9545	35.5307	38.5056	31.1684	29.4858	33.8772	36.3716	36.7844	41.8648	39.1024	36.2195	32.3931	48.7619	40.0244	35.7103	36.9056	36.5139	36.4571	46.8239	38.2342	43.6018	31.9593	35.4563	44.665	45.0113	32.6484	34.7033	38.548	39.0353	49.0281	47.0004	33.6328		33.9536	33.2706	37.5377
		77.851	40.336	45.7423	42.8144	35.5286	37.7424	45.6618	41.8897	47.4585	48.0408	38.7147	46.3583	43.198	38.2675	35.2765	33.5334	28.7717	34.001	36.1653	35.5894	41.1351	38.8123	35.5365	36.658	48.0777	37.1346	37.9217	40.7992	36.3055	37.8768	47.8735	40.7094	39.7933	31.7405	31.9916	46.2609	44.1558	34.9079	40.5252	35.25	37.7139	48.6495	45.6719	30.6035		40.9965	35.332	40.0986
		78.251	43.2267	48.7257	42.3708	38.0092	39.4977	44.0067	44.7166	48.1119	46.4029	40.8348	44.5712	41.5507	38.7369	38.3013	31.9358	30.1433	33.6852	33.593	36.6839	38.9986	36.4991	36.6491	36.6753	45.9403	41.399	37.815	39.1034	36.1626	42.3423	47.7973	38.6261	39.4345	33.5111	33.4997	45.6134	43.3105	30.5276	36.6549	35.7886	38.5565	47.5922	45.8804	30.5928		38.1897	31.441	40.6873
		78.651	41.5422	45.6654	43.0849	38.2185	42.0848	43.5729	41.0631	47.5666	48.7351	40.1143	43.5385	42.6856	38.9873	33.333	34.4628	28.7845	33.7416	36.5953	34.6469	40.7075	38.585	35.0005	34.8147	46.8694	38.8374	34.5874	37.2305	39.2496	38.7481	48.3076	39.0549	37.0853	34.4588	31.6061	42.7082	43.3994	34.1469	42.8045	38.6731	37.6773	51.4329	44.9034	32.2572		36.37	33.7942	40.3369
		79.051	42.4592	44.9657	41.6148	38.079	39.5483	42.6859	41.8948	46.3522	48.4672	40.5995	46.651	43.1549	38.2854	35.7406	34.3292	29.1729	36.6571	35.2494	36.3977	39.4328	33.9762	36.3895	36.5252	46.7206	38.1392	38.2771	39.9707	35.4166	38.2446	48.0126	40.1363	41.8598	33.5436	32.088	42.9056	44.0814	33.9992	39.9687	34.6806	38.407	49.294	46.4868	31.2088		37.5382	35.8648	38.8195
		79.451	45.7603	44.8698	43.1323	38.2095	35.6266	44.1461	43.1352	45.6007	45.5124	41.0175	44.7167	42.9021	38.3986	34.6138	33.5367	30.796	30.2328	34.4126	36.8769	38.033	34.7886	36.7082	34.437	47.3539	38.1563	36.4103	38.3051	34.6747	38.7111	50.1612	37.6487	40.5817	34.5695	31.2977	47.5687	44.2874	32.8284	38.0508	38.1646	39.4067	48.5334	47.9399	33.4298		35.4454	35.8313	39.3191
		79.851	44.1073	46.4355	40.5617	38.1545	39.138	43.854	42.8104	44.8237	46.4885	40.2957	44.626	43.2458	39.7157	34.0372	32.0007	26.2379	34.2458	37.0782	37.4795	36.0846	34.8484	37.2489	34.7349	45.8713	41.0163	37.5024	40.5929	33.9753	37.037	47.5162	41.0651	40.5366	34.5912	31.6041	44.6968	43.8239	31.385	42.8526	38.4231	40.2867	46.2031	46.5569	33.0513		34.0287	35.9429	37.0908
		80.251	45.2652	45.9281	41.2156	36.3283	37.927	44.9155	40.9019	45.5701	48.0412	41.3835	45.2067	41.7622	38.2632	36.4842	30.3395	31.238	32.8776	32.7644	35.8477	38.0768	38.2966	35.8548	36.7738	44.9116	42.1477	36.4493	42.0416	35.9571	37.15	49.0206	38.7917	41.8911	33.8471	30.8557	47.6296	43.9991	33.5185	43.1842	38.0613	39.523	49.9952	45.8258	35.1367		35.2026	33.2721	35.1648
		80.651	44.6985	46.1667	39.7271	37.5081	36.1855	44.5031	43.3946	46.795	48.0292	39.7732	45.8933	43.2205	33.6694	33.9052	30.7338	31.024	31.9315	37.0786	36.8468	40.1554	36.8225	35.8882	36.2365	46.0425	41.1873	37.975	37.9762	37.8283	38.6589	48.6075	41.1671	40.2795	35.4125	33.8406	45.2638	44.2842	33.4361	39.6238	37.8051	40.1837	45.6641	47.5964	35.2664		35.7483	32.0318	37.3647
		81.051	45.4237	46.9476	40.3417	34.9862	38.0257	44.5256	43.8835	47.9361	46.9002	38.4031	44.2227	42.8509	38.7702	34.7706	32.1241	26.4105	34.5441	33.788	36.051	39.0196	36.4487	36.0761	37.7027	44.5797	38.8423	34.9434	38.8181	34.8493	36.8968	48.3167	40.1443	41.414	34.5132	31.1471	44.2049	45.7954	33.6749	45.1064	36.6619	40.5357	45.0982	48.9567	34.4945		36.7464	33.7136	38.5435
		81.451	42.6706	46.9093	43.9452	39.2207	39.7888	44.3453	44.3943	47.881	48.4649	40.6239	44.7651	42.9775	39.1211	36.9296	34.1369	27.4264	36.4361	34.8679	37.8145	37.9777	33.2236	38.2981	35.1642	45.465	40.2004	35.8944	39.3196	30.6255	39.187	49.3518	39.3294	42.3948	32.2034	31.7958	46.3919	43.8748	35.3457	42.2704	38.8341	38.833	50.5336	47.2357	36.1229		37.8494	32.8799	37.9311
		81.851	45.8061	48.5609	41.7498	37.9683	37.0352	43.9178	43.8323	47.3563	48.9247	38.729	45.5616	42.851	38.3977	37.9939	29.9977	29.287	35.4286	35.5011	37.2683	39.0853	36.247	37.0707	35.9276	45.2657	38.4431	36.9834	40.4649	32.0197	39.611	49.4523	37.0249	40.3467	34.1307	30.6471	45.734	44.094	34.1185	42.4111	35.6528	39.6502	48.9712	48.2072	32.4257		38.9028	34.656	36.5401
		82.251	45.1434	44.6614	41.7181	36.9947	38.5814	47.0596	42.5941	45.9687	48.3389	40.0292	46.0534	43.4112	38.5707	36.4034	30.8376	26.912	34.6378	36.8565	38.3867	41.3195	38.6044	38.0756	37.3962	47.0143	37.9574	37.3478	39.0214	34.2687	39.599	46.904	37.4473	46.0137	35.2335	30.7059	45.0099	44.1968	34.8439	40.9869	36.6743	38.7065	48.3883	49.9228	31.8562		40.685	35.1288	37.429
		82.651	43.0397	46.1815	41.0545	35.1661	40.8545	43.878	40.038	45.2164	50.9095	38.1945	45.4219	42.2799	36.5179	36.5713	31.5901	29.3871	37.766	36.9935	37.575	41.085	38.8829	37.6414	36.9653	45.0243	41.169	38.0216	41.0812	32.7491	37.8611	47.5202	39.0353	42.2821	35.4416	31.071	46.0293	45.8164	32.9627	40.8793	39.3939	42.156	50.7838	47.8639	31.9867		39.6075	35.0968	36.7725
		83.051	46.6024	46.2811	44.9867	37.6535	38.6807	47.3364	39.3879	46.8317	49.5534	41.4731	44.0273	42.8561	37.5276	34.253	29.7408	31.0533	34.5388	37.4218	36.3638	41.5098	38.901	36.1529	32.468	45.6447	39.9285	39.0503	40.2872	36.4308	35.7479	46.804	37.9427	41.7915	34.6507	31.6006	47.4823	44.8537	32.7552	40.437	38.9756	39.9796	48.5684	49.5704	35.3071		37.1459	34.265	39.1967
		83.451	46.43	47.7916	44.4274	38.1284	39.4102	45.1981	39.7166	45.8161	47.9087	41.5525	45.5431	40.8963	36.7955	37.843	31.0833	30.6166	34.9173	36.739	37.6346	40.8406	37.7498	37.5181	32.5892	46.292	40.2088	36.9604	42.4255	36.7911	35.353	45.5617	36.9422	40.353	33.7774	31.1881	44.0505	47.234	33.7992	42.2949	40.7451	39.4713	48.0691	48.7005	37.4303		39.2062	36.3593	38.5034
		83.851	47.3216	45.8502	45.3391	35.7972	39.2134	44.4387	44.8688	45.4279	52.0568	41.095	44.4641	41.4917	39.035	36.0756	32.8272	29.7361	35.7277	36.6302	37.5686	39.0565	37.2381	37.4497	32.4488	47.3919	39.0616	40.2786	41.0647	34.6169	36.1256	47.9871	41.8042	39.7954	35.7778	33.705	45.8536	46.0538	34.9152	42.1538	39.1583	41.3307	48.0833	48.5268	32.2601		39.0352	35.2151	39.1355
		84.251	45.2627	46.2399	41.6722	38.9566	41.3306	45.4708	43.6653	47.6466	48.7419	40.7617	45.8899	42.0165	38.5961	36.4195	30.5799	31.094	32.913	32.8196	35.5622	39.5646	37.3907	35.7906	35.6214	45.0618	38.8462	37.9235	40.0434	36.6146	39.6518	47.6145	38.6275	41.8873	34.1931	35.6322	46.0417	45.318	33.8556	38.6115	38.2124	42.0704	47.6169	48.0606	31.0733		42.4376	34.3846	37.6975
		84.651	46.3891	46.3072	40.9595	38.47	36.4237	46.1724	44.3292	45.7298	47.0531	41.6775	45.8553	42.5153	34.5588	35.7102	33.6133	30.8613	35.3491	37.5325	37.1492	39.9027	36.8664	37.3147	38.3202	47.6836	40.5577	38.7624	37.1877	35.0212	36.7331	47.6923	38.9426	41.0474	32.4321	33.2523	47.1438	46.8339	35.3108	37.6272	40.0469	39.8255	48.703	50.0365	34.0942		42.167	30.6609	37.2975
		85.051	48.3582	47.338	40.4723	36.714	41.1716	46.6945	42.101	46.2468	48.5326	40.5656	44.3084	41.1266	36.1831	34.3661	32.5799	30.6009	34.0524	36.2424	36.2422	39.5896	36.1956	36.1258	37.9236	48.0339	39.8632	36.2606	40.7442	33.3923	36.5975	47.7369	39.1276	43.1547	34.6749	32.8768	44.9182	47.5131	33.0778	39.6397	37.1849	40.1492	49.0449	48.1194	36.234		40.9899	36.8467	39.8211
		85.451	45.0637	46.7584	42.6481	36.6559	36.9967	48.0449	42.9492	48.366	48.1614	38.9072	44.1963	42.0653	38.5842	36.5623	34.3679	30.8513	33.5374	34.7655	36.2223	41.3986	38.406	36.1582	38.0127	43.4771	37.6807	36.5944	39.9407	37.1901	37.2023	48.4371	38.1964	41.1123	36.9587	31.5322	46.4732	47.5807	35.0839	40.0252	41.0198	42.2605	47.2681	48.0286	33.7319		36.7347	36.1295	38.2673
		85.851	45.8352	47.059	46.4404	35.4802	38.8006	47.9283	44.7042	48.0361	50.2063	39.8241	43.5507	42.5145	40.996	37.3836	31.1351	31.2836	34.4023	36.7727	37.0995	41.3282	37.9838	37.2822	35.4902	42.8178	35.4639	36.7153	39.1221	35.368	40.3049	50.2113	40.6785	41.5993	36.1995	30.7389	44.7024	46.739	36.5855	39.6151	39.9277	40.6144	47.4008	48.1118	34.3979		36.6393	38.8625	39.0123
		86.251	46.9096	46.7005	44.5817	37.6929	40.7884	46.5951	42.3617	46.254	49.8794	40.3547	44.9857	43.873	37.1518	36.6375	29.1198	28.9619	33.9863	37.5183	36.3864	39.9441	36.8113	36.1076	36.1478	45.7447	40.3253	36.2001	40.4144	34.5824	38.2195	48.4411	43.2741	42.9912	32.6946	31.5682	45.6403	43.5946	35.0581	41.8346	38.9565	40.0017	50.024	49.9631	36.1326		37.2504	36.4197	40.867
		86.651	44.4253	44.2799	42.3623	36.9917	38.1714	44.5896	40.8713	47.9387	50.6918	39.7531	43.4825	41.707	35.3233	37.6372	33.5775	32.953	33.5855	36.7387	36.6806	38.4552	34.4942	36.7663	38.0482	45.9556	39.8943	34.9942	39.6098	37.2231	37.4757	48.4531	43.3504	42.1521	33.9385	34.3443	45.7698	46.1149	36.3529	42.0504	36.014	38.7366	48.9111	49.8493	34.5765		38.5674	34.8562	39.9818
		87.051	44.6508	45.543	45.2896	37.8735	39.858	50.6671	44.6209	47.7823	48.4525	39.2966	46.5057	43.0372	39.5769	36.7276	33.9782	29.5045	36.3531	37.0161	38.3922	40.1093	35.6962	38.3678	37.0776	45.8792	42.0072	37.6342	41.4508	33.9968	39.2573	48.5906	42.4819	43.4645	34.2174	37.4098	43.0904	43.5996	35.3839	41.6249	41.9093	38.4741	49.5295	46.5164	36.0743		40.839	33.6772	38.6769
		87.451	45.0601	47.0488	43.6947	39.1194	39.178	49.1533	43.494	46.9395	51.928	39.5137	46.1819	43.0059	38.1942	34.6833	33.1712	32.6498	32.6415	36.9177	36.8925	40.87	37.8998	36.884	38.9503	49.5169	39.3584	36.178	43.1859	32.5809	36.4001	45.2096	40.7071	42.4414	37.2244	34.1492	46.8095	47.1249	33.907	44.814	40.4442	37.4723	47.884	49.3514	34.5013		40.0637	33.8697	40.1043
		87.851	46.4922	47.988	42.8081	36.9379	37.3865	47.1753	45.01	47.6055	48.5617	41.1426	44.1789	41.6007	40.6139	35.4285	31.864	31.5128	33.6839	37.2356	37.6552	40.1395	38.1059	37.3779	37.8451	45.6634	38.7597	38.2897	40.4501	33.5546	37.407	48.7125	41.51	42.0038	35.959	31.9676	46.1337	45.2509	35.8306	41.4581	39.7043	40.7437	48.0046	48.2566	33.8008		38.7438	34.2758	38.7499
		88.251	46.2663	46.2441	43.4241	37.3995	40.5853	49.9762	43.6097	47.6722	49.3145	36.1777	43.82	41.6202	38.1143	37.4451	30.3391	29.884	33.4199	37.6546	36.8407	39.2085	37.7201	36.7178	37.0194	48.4743	38.0311	36.9666	39.9876	34.9831	34.2707	47.4776	41.143	43.4234	33.7203	31.5524	44.8868	44.3452	34.4115	44.5036	40.9927	41.1606	51.3143	47.3769	35.513		38.1888	31.1458	38.2202
		88.651	47.0846	50.2266	41.0642	35.8139	38.6138	48.8243	46.7194	49.5043	50.5242	39.9652	43.6663	43.6381	41.1543	41.2157	32.7544	29.3	33.164	36.793	36.8237	39.6597	36.0693	36.7445	35.3048	46.8118	41.7096	38.7006	41.4495	37.688	40.2337	46.2648	40.2143	44.1335	36.321	31.0832	42.8395	49.9631	35.0579	42.1619	41.3814	40.1286	48.4034	48.8104	36.09		37.7999	36.5853	37.6975
		89.051	46.6831	46.5098	46.0234	37.3188	41.8296	47.6638	45.7316	46.5874	48.6243	36.8289	44.2994	41.8365	38.1287	37.0063	32.0647	30.9932	35.1756	37.2944	37.2354	40.3568	37.0503	37.2587	36.437	45.9848	39.9626	38.0442	38.6034	35.4725	37.4289	47.1152	41.1382	42.1695	34.618	33.7641	41.5146	48.6384	38.1696	42.9576	43.3342	39.9109	49.3218	48.8384	34.7926		41.5221	34.4578	40.1866
		89.451	45.2158	45.7482	45.1231	39.2596	40.429	45.5219	44.3479	45.4587	49.4318	38.8889	42.2475	42.2352	40.3954	40.7816	33.3587	31.0772	34.1709	36.3036	37.5578	39.4263	36.9426	37.2791	34.8816	48.6074	39.6779	38.927	38.4529	34.2866	41.8983	49.1194	40.8116	42.6453	33.1838	32.2412	44.1935	45.9789	36.2224	41.8573	40.6273	38.7163	48.8076	51.0528	35.8521		40.5838	37.1784	40.741
		89.851	44.0535	47.5428	42.8044	37.4706	41.2936	47.738	43.1218	48.3814	49.505	39.0393	44.9327	41.5975	38.323	38.618	33.5481	31.9401	37.1496	38.8338	37.8676	40.1844	35.6486	38.2973	36.2411	46.6187	40.3327	38.8744	36.8573	34.4493	37.381	47.7104	42.8171	42.5226	35.8376	34.5754	48.0323	44.6575	38.1169	38.8628	37.5431	39.7836	48.9581	50.6547	34.7986		39.2476	34.6371	40.7457
		90.251	46.7696	47.6192	41.2791	36.1893	40.0828	47.2853	43.6873	49.1342	50.6647	41.7781	41.9021	43.3673	38.8078	40.507	35.0236	30.6148	33.6366	36.1874	37.262	42.3009	37.8632	36.9341	36.0358	44.3763	42.2847	39.0741	36.2214	33.7656	40.7439	46.5883	42.3839	44.3714	35.3717	32.9907	44.3186	46.8366	33.6439	41.9835	40.1544	41.7168	50.1727	47.9114	34.3285		36.3896	34.7198	43.1928
		90.651	48.3147	45.7033	43.3962	34.9235	39.2532	48.6176	44.9601	47.1975	52.2618	37.4268	45.0245	43.2499	40.0225	39.1393	32.7899	32.4191	37.8903	36.8853	39.8718	41.9696	37.7317	39.5267	37.07	49.113	39.6725	39.2484	40.322	34.3609	36.24	46.6745	42.1098	44.2375	35.9062	31.2399	45.6904	47.0184	37.1868	43.5207	40.4925	40.7112	48.1667	46.2346	37.5948		34.7432	31.6375	37.4538
		91.051	44.3476	48.0961	45.7347	37.5712	41.0132	46.9008	44.6834	46.7828	49.258	40.0944	43.5943	44.1791	36.4769	39.0868	35.4539	30.4919	34.802	37.5887	38.7094	42.2514	38.4965	38.5031	35.9945	46.9174	38.6606	39.4435	39.4773	32.6012	41.4525	46.5556	40.8564	47.5172	34.9223	33.7175	46.329	48.7929	35.4105	38.8378	37.3295	40.1219	48.6605	49.1703	35.6097		40.4108	34.9883	38.9103
		91.451	46.8221	45.1112	42.047	35.9258	42.1496	46.3865	44.0455	47.5975	50.7657	41.0334	44.7239	45.0945	35.9479	39.7987	33.5426	30.0031	34.6294	35.8433	38.28	40.8749	38.0741	38.6326	36.7433	45.6917	38.6535	38.2919	40.1943	31.5179	38.7581	49.3049	41.4104	44.2577	33.6865	34.4591	46.0846	45.1662	35.5599	39.0646	41.6704	36.927	50.5292	50.6252	35.8434		40.48	35.4251	41.5089
		91.851	47.686	45.769	45.354	36.3107	43.4775	47.6319	42.58	46.3908	51.5306	38.7731	44.253	41.8021	38.4207	37.4691	31.4891	33.5476	34.7866	35.717	38.63	42.3151	40.4882	38.772	36.8357	44.0236	39.4578	38.3815	41.245	35.9253	38.2843	50.3169	40.9759	43.9119	36.8151	35.0931	44.0685	44.2262	35.3919	43.2959	41.3232	39.5531	50.7797	51.1625	35.7616		38.0809	35.0979	38.6303
		92.253	46.0515	47.478	43.4343	39.377	39.7747	47.7058	41.0578	48.7689	53.1015	41.8715	44.8809	43.9715	37.2739	41.577	35.6634	31.8517	34.1428	35.389	38.729	43.3952	40.5951	38.8636	34.8181	44.3933	41.1097	38.5704	39.0851	29.5014	38.1089	49.9857	43.7861	41.9807	35.0668	33.4868	46.2027	46.8749	35.7121	41.504	39.5079	40.4696	48.4285	47.5638	37.33		39.268	35.959	38.2273
		92.653	47.7002	45.3829	44.9945	40.3628	39.1398	47.1229	44.167	47.4363	51.8439	40.3989	45.4787	43.5581	37.7442	39.4089	33.6373	29.1351	36.3222	34.2575	38.9449	41.236	38.5881	38.7388	34.8799	44.7343	41.1443	37.2688	41.0508	37.416	38.059	47.5693	40.0454	43.2974	36.3267	33.5523	45.3222	46.3281	35.8947	42.4042	38.6537	40.1493	48.7446	50.2621	37.0482		38.17	37.0336	42.1537
		93.051	45.5725	46.774	45.4901	38.2279	38.567	47.343	45.2322	47.7039	51.067	40.2189	45.1764	43.7033	37.3252	39.4817	32.0939	31.3105	37.0263	39.1004	39.5246	43.8597	41.1417	39.3967	35.889	46.3208	38.7919	37.1649	40.216	35.9981	42.8884	50.5221	42.9072	44.6624	35.2741	31.2158	46.0724	46.7341	37.6396	41.3314	42.45	39.3345	46.2512	50.396	36.4452		42.3267	32.0676	39.5312
		93.451	48.5248	47.9745	43.0419	38.1076	38.3271	49.9145	39.7068	48.0517	50.3854	40.2279	45.4394	43.2037	36.4689	39.5692	32.7447	33.9068	33.7611	37.6326	37.7575	41.605	38.8182	38.4608	34.8063	44.0879	40.5322	39.9201	39.618	36.4307	39.4165	48.6526	41.0549	45.2066	33.3381	35.5395	44.3446	47.9539	35.8959	40.2667	38.337	38.7201	47.8934	46.4616	35.4708		39.9263	34.2752	42.5721
		93.851	46.2266	47.6139	44.0305	36.3994	36.8894	47.4504	45.151	47.6119	51.1624	40.9248	44.7635	42.73	36.6013	38.6958	31.9923	32.6682	35.3254	35.8183	38.9096	42.2392	40.4236	38.7517	39.1604	45.6487	35.6442	38.3203	41.4516	33.4239	38.6285	49.6087	41.6524	43.8114	36.7232	34.0848	42.1361	46.8482	35.4029	39.3594	39.008	39.2815	51.2917	50.3958	35.871		41.0989	38.7817	41.2548
		94.251	48.0849	47.2483	42.4279	39.23	36.4221	46.4406	41.2732	48.1167	53.4534	39.8894	44.7903	45.5491	39.4545	38.9322	33.3606	32.931	33.1029	36.8605	37.2952	43.0556	39.363	37.3118	35.9781	46.1271	39.9804	39.7842	40.5557	33.531	39.0305	47.3987	40.7483	46.2263	34.2017	35.0439	44.6203	46.6137	38.0052	40.3001	37.905	39.9381	50.8977	48.6614	34.637		36.8617	35.5807	41.0837
		94.651	42.3833	46.123	42.8334	39.9443	36.4799	46.1197	41.3271	47.543	49.9915	41.2087	46.052	44.2703	38.0566	38.8473	31.3045	30.1698	34.8803	35.6894	37.2206	42.4786	38.4953	37.4285	37.2642	47.1632	40.7648	39.1494	38.0473	34.2322	33.8717	47.3406	41.2953	42.5343	34.7912	35.5495	46.0015	44.1217	36.0841	41.7338	41.2975	39.3291	49.7412	46.2257	36.7694		39.7181	37.6597	37.6545
		95.051	43.5854	46.29	45.0439	38.0924	40.485	48.7097	43.2418	47.6788	51.3023	42.3351	42.0592	44.5147	38.0986	36.9387	31.5948	30.5126	34.1175	38.9095	36.8608	41.278	39.352	36.8023	33.2797	45.6734	42.0208	40.871	38.6767	34.261	34.0575	50.2024	42.1604	43.0027	34.5878	35.4476	43.8985	46.0207	36.5321	42.1683	38.1387	39.6754	49.6876	48.5706	34.0963		41.0974	33.6648	38.8761
		95.451	43.3245	47.6366	43.6127	38.5783	37.5133	47.6884	42.5839	49.2835	50.1146	41.6239	45.968	43.7684	36.2589	38.5838	34.4667	33.9121	37.0353	35.848	37.1089	40.3255	38.1661	37.3004	37.0515	46.1027	38.851	39.6717	39.8498	35.4423	39.9112	47.1784	41.314	42.5684	35.3528	36.9904	44.5326	47.0896	37.303	42.7097	41.1469	39.9299	46.144	50.7463	35.8109		38.743	35.0557	40.6838
		95.851	46.1636	48.2308	45.6422	38.4236	35.5924	47.9498	44.486	47.7713	50.5998	40.951	43.9716	43.8538	40.831	38.4042	32.143	33.462	36.7	38.181	38.835	43.4197	41.3751	39.0253	36.9273	46.6927	41.4697	39.4899	38.4681	36.5688	35.2096	45.8907	40.8846	47.3298	33.3868	37.7297	46.4947	49.5176	36.2579	41.3544	41.19	38.8508	50.4243	48.8076	35.9742		38.1858	35.2189	39.0009
		96.251	46.5577	47.5043	42.9319	37.566	37.3463	47.5247	41.4907	47.2574	51.7816	40.6428	43.8937	43.6793	37.6768	39.8036	35.5815	32.6473	37.8891	37.3859	39.1102	41.1559	37.6406	38.7872	37.0714	47.9269	39.3717	37.1236	39.5061	33.4232	39.2208	48.2665	41.9936	44.6763	33.2973	33.394	46.3447	46.1425	38.8351	44.836	41.8207	38.0269	49.522	49.7209	34.4768		38.0346	34.2603	40.3421
		96.651	47.1099	47.0008	43.5185	37.7296	38.0059	47.6407	44.8785	48.7226	50.1531	39.1496	45.5329	42.9824	38.7046	39.3838	33.0279	31.1663	35.9537	37.6777	38.117	42.723	39.429	37.9153	37.4773	45.4477	38.5939	38.2818	40.2399	36.3199	33.4376	47.9316	43.0654	43.9349	36.9764	33.4743	45.8433	46.4438	37.3007	44.9145	42.8699	41.8308	50.2389	48.9939	33.4684		39.0247	35.3694	37.0054
		97.051	44.3461	48.2675	43.0396	36.7995	37.9812	48.462	43.4705	51.3786	54.5404	38.8811	48.7149	44.5513	38.4682	37.79	35.1426	30.4585	36.6209	37.4526	37.712	41.7732	38.8696	37.3416	34.678	45.3865	40.0707	39.5969	39.8714	35.96	34.7641	49.0298	43.6012	45.5856	35.8522	36.305	48.6277	43.5108	35.9748	43.2312	41.2802	37.4896	50.8545	46.9981	35.4286		39.5937	37.2772	39.3608
		97.451	46.8645	47.4762	45.2981	37.1212	36.8813	46.7063	44.2391	50.3559	50.0186	35.4524	46.6705	42.2997	39.0459	38.3701	33.8139	33.5438	36.5297	36.9042	38.2255	42.1829	39.4976	37.4453	39.9678	47.1513	39.7698	39.6117	38.2205	34.3733	36.7857	49.9897	44.0676	42.6665	35.7929	33.7394	48.7693	46.5354	38.1425	42.9623	40.9379	38.4921	48.0977	49.9102	37.0031		38.1712	35.2104	42.3277
		97.851	47.1102	48.2301	45.5557	37.6725	40.7736	45.2207	45.1834	48.4609	49.7829	34.7407	44.2384	43.5732	38.7921	37.2439	35.4535	31.8041	36.6054	39.8418	38.9429	41.8912	39.2815	39.1048	36.8017	48.6661	40.064	38.0393	37.113	32.7086	39.5427	47.4927	42.3143	46.1684	34.4366	33.5145	48.5961	48.1208	37.8705	40.9216	39.6874	40.5843	49.5056	52.0085	35.2471		36.9053	34.3038	39.2906
		98.251	45.196	48.7642	42.7294	39.1013	44.4216	49.3029	43.2161	48.1636	49.9497	33.5006	47.4717	41.8248	35.933	38.8325	35.3777	28.6767	34.8941	39.4062	37.3355	40.5598	36.7961	37.3845	35.6477	48.2157	39.6849	38.5469	37.7562	33.8123	39.2153	46.7064	44.3311	41.3787	32.9087	39.8009	46.2434	45.1565	35.7537	40.2079	42.7719	40.358	50.328	51.7224	39.2508		39.5288	36.7004	40.9566
		98.651	45.0948	47.243	45.0116	34.7932	40.5657	51.1715	41.2867	51.0111	50.1201	39.1168	47.0447	44.2285	37.9298	40.5021	35.9913	31.9411	32.1986	37.7909	36.6791	42.8937	39.1494	36.9258	35.9062	47.0654	41.2982	39.3266	35.5708	32.0598	40.3986	47.6403	42.5828	43.8651	35.7411	36.5255	49.0637	47.6008	35.9803	42.9685	39.4846	42.2587	49.691	47.539	36.2926		38.5368	34.9201	42.188
		99.051	48.0585	48.1161	41.267	39.2517	39.4841	49.3268	41.2744	49.3344	49.9825	36.7273	48.652	44.1307	36.0147	38.3366	36.7298	32.7594	34.88	39.2	38.1313	42.3703	39.094	38.4833	36.9144	47.0366	39.9324	38.1019	35.5438	35.9198	38.1446	46.1267	42.8816	45.0229	36.7483	33.2191	48.0376	44.9724	34.2457	39.9448	43.6647	40.4344	50.1017	49.9705	36.0624		38.842	34.1908	41.8675
		99.451	46.8013	49.5555	40.4992	37.233	40.2046	48.7323	43.6571	49.077	49.5181	33.5507	47.4219	44.6901	40.7108	38.1746	36.293	28.9706	37.3726	37.2537	38.8061	41.8001	40.1265	39.0631	35.4812	47.0761	39.9271	38.3713	36.2246	34.9848	38.7507	47.0669	43.1894	43.3639	35.0332	38.4001	50.9407	47.1571	36.9555	40.0268	41.4194	41.0513	49.7204	49.1923	35.9286		38.796	34.6009	39.8009
		99.851	48.1954	49.3584	43.578	39.0256	38.3467	48.1775	44.6273	48.4962	50.3637	38.1856	50.3742	43.9129	39.6946	39.2794	35.276	28.8501	36.4321	39.0155	39.2993	47.3991	44.3946	39.3838	38.101	47.2192	42.087	37.7817	36.1197	32.8677	42.2949	47.0463	43.6008	42.1562	32.8398	33.7904	47.1852	46.2577	36.1839	41.9827	37.9662	40.4867	50.2148	47.8265	35.3215		41.3679	36.583	43.1625
		100.251	47.8202	45.7765	41.321	39.649	40.6524	47.7941	42.4547	49.2011	51.8489	38.7722	47.099	45.1264	37.7817	42.3738	36.3998	30.4063	34.2447	38.428	38.6606	44.0646	41.8218	38.5737	38.6034	46.3692	41.8563	35.6951	37.2299	33.6976	35.8901	49.9691	42.2645	42.934	36.2645	35.4045	43.9368	46.0265	37.3407	38.4239	41.8066	37.7501	50.8108	49.0261	35.3324		40.3045	39.6908	41.534
		100.651	46.7044	46.0717	43.0035	39.1272	41.8051	47.9079	44.398	49.7556	50.8026	37.9899	48.5691	43.4552	35.4222	38.0893	33.9592	30.9963	34.6458	39.1323	39.1545	42.3602	39.9955	39.9283	36.4209	49.484	40.3345	38.2915	37.3264	34.407	35.3726	47.2473	42.3561	44.5857	36.493	35.9326	50.208	47.6717	38.7905	42.0744	41.4109	39.9055	50.0856	53.7773	34.8986		40.2857	36.8919	42.4191
		101.051	48.6445	48.3785	42.4608	36.8542	41.6853	50.9003	42.0215	48.1751	51.4069	40.393	45.602	43.8632	39.3907	39.8116	35.394	29.7261	36.2372	39.0004	41.0593	43.1797	39.5878	41.1126	36.4139	47.4271	43.5234	35.0254	37.9711	37.0151	39.0998	46.4835	42.06	44.3209	36.2278	32.6058	46.4763	45.1586	39.086	43.701	43.5367	42.3701	50.4503	51.4382	35.7965		40.7435	36.2174	38.1417
		101.451	45.935	47.4712	39.2252	37.7926	41.3333	47.6043	40.7079	46.9946	50.3974	41.2353	47.6873	42.5238	39.6298	39.4265	34.8562	32.898	35.6779	40.7555	39.5169	41.9282	39.7563	39.9439	37.8608	46.2157	41.2018	39.5571	37.7505	33.079	37.577	47.3594	41.4919	43.1301	35.8324	35.3041	45.1254	48.0856	36.9799	40.9676	42.6687	42.1183	50.4739	47.9902	34.3017		40.3721	38.6694	41.8824
		101.853	42.544	48.7055	43.5836	36.5986	41.1521	51.1898	42.5692	48.2455	51.851	41.5568	45.4657	42.7966	38.3964	41.219	34.8271	29.483	37.648	39.51	40.6223	40.5995	37.0327	41.0387	34.3682	49.8465	37.1587	40.0372	36.9442	32.7756	38.715	47.5881	43.8994	42.1229	33.5295	34.9945	45.3935	48.1701	39.1437	40.3507	43.1847	42.7365	50.6695	49.2572	33.8353		37.3717	38.2134	40.1684
		102.253	48.2235	47.0626	42.1584	39.9762	39.1022	47.5224	45.3826	47.466	49.8933	41.9817	47.8802	43.5942	37.4153	39.541	36.5915	32.5668	36.2434	37.4393	38.4625	41.7848	36.2592	38.9296	36.3083	48.0968	40.8575	38.9414	38.0054	34.6732	37.7741	49.6875	43.2586	44.6135	34.6918	36.9217	47.3382	45.6158	36.1588	42.2855	45.0654	41.0107	48.9325	46.5542	35.8595		43.4188	36.6168	41.9932
		102.653	45.7966	48.8657	47.1694	40.7079	41.3923	46.9562	43.2558	47.9886	51.9119	41.4582	46.7298	45.6223	41.2687	41.7615	38.4209	31.815	35.6907	41.5965	39.5332	41.5798	37.6265	39.7191	37.9751	48.3373	41.3132	39.1807	35.6187	32.5599	41.174	46.6149	43.9161	43.04	36.9474	38.5825	44.6646	48.7383	39.5707	42.495	42.3701	40.387	51.1035	52.7106	37.9786		37.8163	35.6567	44.0417
		103.053	45.0743	50.7156	43.2101	38.779	40.2555	46.9936	43.3557	48.5002	52.8449	41.0706	46.9213	44.1723	37.9338	40.4456	36.5853	31.5738	37.5116	40.4392	40.5973	42.1102	38.1649	40.7072	37.8149	46.2704	42.374	36.026	37.6242	32.1944	41.5669	46.6705	40.8755	43.5102	35.8006	37.2084	46.0496	45.2498	38.9	42.2662	40.7104	39.4167	52.3281	49.7076	33.9313		42.005	38.6538	40.7245
		103.453	46.5205	48.4554	41.2932	37.2896	37.8065	51.048	41.8089	47.2948	47.4381	38.8616	47.7062	46.2705	39.0024	44.2893	35.4818	33.2937	37.135	37.4492	40.2262	41.946	37.9155	40.1895	37.0952	46.2677	40.9022	39.5138	37.1727	35.569	38.3936	46.9508	42.2881	46.7448	33.7568	36.6528	46.5564	50.299	37.2872	43.4453	41.9876	42.0667	52.2833	51.5295	35.4766		40.6624	39.5067	40.2261
		103.853	45.1628	48.8583	44.5358	37.6761	41.6232	50.791	43.3096	49.1479	50.1945	39.5385	44.6578	42.8003	35.856	40.2858	37.3797	32.0006	33.9747	39.6066	38.3948	42.4333	41.0129	38.6331	34.7785	47.8188	40.6788	38.1088	34.629	36.5849	36.0397	47.7049	43.6451	44.1047	34.6206	36.7359	45.653	47.2437	38.0473	42.1658	41.6483	41.5586	50.8983	49.7951	36.3794		37.3992	36.0203	42.3965
		104.253	47.3324	47.5409	41.2778	37.9361	40.3141	50.3576	44.7302	49.5676	51.6192	43.4605	47.7944	44.4436	39.1842	42.6622	35.8874	28.8615	37.8117	35.9062	39.7003	43.6522	39.9923	39.7144	33.5447	46.7154	42.419	38.1237	37.1858	32.806	38.784	47.4404	45.703	43.6814	34.8208	37.5688	48.1455	46.4047	36.2326	42.945	39.8177	40.517	49.953	49.8916	38.2178		40.2515	38.2576	43.1649
		104.653	45.1083	49.7174	38.8213	37.8439	41.4061	51.0228	41.7993	47.8582	49.1092	41.5493	50.2069	44.8569	38.0257	42.7121	35.2918	32.6325	36.1621	40.3577	40.5146	44.0275	40.5412	40.191	38.9305	45.9545	39.4288	36.0484	35.7364	38.1724	37.2541	48.402	43.7253	43.9319	36.9478	40.1374	42.1035	47.2073	36.4081	41.7837	38.34	39.4922	53.4166	50.6557	35.0327		38.0732	39.5802	42.2811
		105.053	45.1372	47.9694	42.0241	39.7224	41.575	52.7981	43.645	48.4801	48.8923	41.4318	46.8361	43.9753	38.6764	42.8263	37.4846	32.3694	36.9549	40.2443	40.1689	44.1816	42.0034	39.8048	39.217	47.9378	38.6719	35.4631	39.1827	37.4972	39.8228	45.4278	41.0433	44.2751	38.1569	33.2958	47.9135	49.1409	37.7935	46.1238	43.5058	40.295	52.2861	50.4217	33.3237		40.8579	37.0611	41.1221
		105.453	41.5516	49.7749	45.3246	38.5627	40.4084	52.9465	42.6416	48.2023	52.4424	42.628	49.3568	42.7898	39.5977	39.7285	34.6589	32.5617	36.3347	38.591	38.6493	42.1883	39.1015	38.6867	37.1708	46.3638	39.869	37.5147	37.6473	33.2837	34.4444	47.1273	42.3037	44.1282	33.0639	34.6546	47.7429	47.7092	38.9061	45.6023	39.8736	40.5703	50.8318	51.0557	34.4889		40.0083	38.8551	39.1685
		105.853	46.4276	49.3878	41.1513	39.1711	42.6428	47.8963	45.2051	48.2135	51.6987	42.5693	47.5346	42.2887	40.4704	41.9498	34.0096	30.9514	38.3439	39.4753	39.3352	43.792	39.402	39.412	38.9409	48.9877	38.9595	37.539	40.4706	32.85	37.6917	47.8714	40.9536	47.1711	36.5742	35.3071	43.1835	45.6829	35.1094	41.7874	42.2409	40.9315	49.9115	50.1218	34.5279		40.137	36.5377	40.145
		106.253	44.8915	48.9491	43.2281	39.5235	41.506	50.4939	43.7365	46.8876	48.625	40.626	47.4883	44.5555	39.3974	41.8823	36.4146	31.5757	36.0181	38.7888	39.9217	44.0924	39.3488	40.2037	35.7664	45.3189	41.5562	37.6476	38.2527	35.3696	34.4731	45.3014	40.4288	46.7159	34.0772	37.3935	43.5335	49.5727	37.5206	42.437	43.2247	38.8425	53.2116	52.3182	35.7535		40.5496	39.2303	39.6297
		106.653	48.7633	49.2438	42.7327	37.7154	41.5053	51.2062	44.0399	47.845	49.7843	41.796	49.926	45.5084	39.446	43.7746	35.0415	31.4111	34.6638	39.2861	39.0986	42.8876	40.3531	38.7518	36.1157	50.0408	42.1949	37.9618	40.2683	35.126	39.6677	47.014	41.915	43.4516	35.1016	36.6898	46.3305	47.1244	38.6054	42.2444	42.9204	42.0536	53.2198	50.9096	32.4437		38.7169	37.4166	39.4319
		107.053	46.3599	50.1601	43.8209	38.4017	40.396	48.854	48.4206	48.4846	51.5303	42.8657	49.083	44.7374	40.7756	38.8384	36.5942	36.7837	36.5457	38.2921	38.5879	44.6088	39.2778	38.4797	38.1774	51.3213	42.7137	40.0088	39.371	34.6145	37.1313	47.25	44.311	42.6749	35.0812	36.7239	44.4645	46.1495	38.4018	47.2494	41.7757	42.1817	51.9313	53.7475	34.2546		40.2617	38.7274	43.2157
		107.453	48.4605	47.1761	39.8085	37.2378	41.2518	47.2625	45.5746	49.1629	49.2982	43.9155	49.1766	43.6384	39.911	39.6752	34.2909	30.6393	36.8177	38.4234	39.2714	41.873	38.2694	39.1847	35.6763	47.4188	41.3334	37.6292	41.5193	35.1451	38.2088	48.3466	44.9043	44.192	35.0244	36.565	47.0033	48.4456	37.5476	45.0478	39.8674	40.85	52.2944	49.6856	32.3288		39.1559	38.3142	40.0061
		107.853	46.9423	48.8201	43.1466	35.0215	39.7941	48.7323	46.6232	49.4123	50.8926	43.2572	47.1769	43.3614	40.1151	41.2745	35.6826	33.3343	36.5236	40.8581	41.6461	44.0923	40.1936	41.2755	36.8603	49.5207	39.4805	38.1636	36.7022	35.6668	37.8988	46.2746	41.8854	42.473	32.4618	33.1395	49.8965	49.0056	35.5181	45.1297	40.0157	42.2505	50.1398	51.5326	35.6733		37.1494	38.1638	40.3343
		108.253	47.3396	49.7054	43.7298	38.5601	41.3171	48.2097	45.5309	48.0622	52.2159	41.8775	45.6073	42.8869	40.2494	42.2691	35.4566	35.5404	36.282	41.6651	39.9308	42.784	39.1928	39.3551	37.4669	50.9866	42.0904	39.0708	37.6873	32.4119	37.5913	47.4196	44.6087	46.3072	37.2274	36.5562	45.6662	49.4806	37.7765	44.7668	40.7979	41.4283	50.6286	50.8239	36.1082		38.3359	39.9511	39.7924
		108.653	48.6133	51.0162	41.3594	36.6815	41.4442	47.4427	47.3267	48.9677	50.1315	42.4848	44.4603	43.6179	39.7613	38.9237	34.5798	33.6446	34.687	39.1884	38.7384	40.9807	36.942	38.6235	39.7795	49.0886	41.4524	36.9655	41.5491	33.882	35.4532	47.366	43.3904	46.0186	33.8693	40.0339	46.9948	48.3119	38.4807	43.8749	42.1027	39.7634	51.0977	51.2005	35.8749		39.7504	37.2369	42.6197
		109.053	48.6819	48.3879	41.8298	41.4912	41.3775	48.3693	46.2487	48.8004	53.4792	42.1408	45.071	43.7668	42.7882	40.4624	36.5218	31.8138	37.5562	37.1209	39.5535	43.9854	41.7136	39.5629	36.0281	48.6849	41.1747	38.9858	39.2802	33.6154	38.1774	46.0751	43.035	40.2882	35.6338	36.8365	50.0854	46.9442	38.7705	43.8953	40.8595	41.8069	48.64	51.6098	33.8571		39.5576	40.0952	41.0545
		109.453	48.2851	46.8698	41.6929	40.4635	42.7289	49.0283	47.114	48.8911	52.6991	41.1455	47.6774	42.091	42.6143	38.8515	35.8336	30.9853	38.3562	42.3014	40.1255	45.1131	40.1561	39.7655	37.9885	50.9622	42.4953	39.2067	38.8179	32.6249	38.6994	45.8291	41.5983	45.8587	36.0794	37.7762	48.5474	49.6508	37.467	46.7667	43.0965	41.4264	48.0461	50.6631	34.7904		39.8657	38.1168	41.3224
		109.853	44.8846	49.2492	43.4449	39.104	40.8547	50.7211	45.9865	49.8462	53.9121	40.3447	48.0093	44.6986	42.0107	41.0153	36.4811	30.534	38.5101	39.8335	39.7206	42.352	39.6541	39.2877	35.1774	48.234	41.0013	40.3639	38.8003	35.6184	35.3805	47.9991	42.5579	44.5804	35.8265	34.924	47.9606	48.9531	39.2876	45.0905	42.408	40.7567	49.146	48.1612	34.7691		38.7953	39.2089	41.7023
		110.253	49.1834	47.7947	38.863	37.8385	42.8708	48.9038	43.5186	48.1356	51.1798	40.2496	48.3791	43.3313	41.2141	40.4555	33.8273	33.1302	38.4598	41.612	39.1932	43.0262	39.6973	39.278	36.7434	50.1777	40.0484	38.9853	39.2274	36.3345	35.8868	45.6997	41.142	44.3717	36.1048	35.6049	45.7611	49.4001	38.2445	43.8556	45.3118	42.4225	50.0824	47.6272	32.2761		37.7136	39.584	39.3207
		110.651	48.2647	48.7487	45.2448	37.3429	40.1958	45.9951	45.8051	47.4775	52.5925	42.8932	44.9147	43.3174	39.902	40.0998	38.048	31.9681	39.443	40.3719	40.5592	45.5133	42.3412	40.495	38.5141	47.3884	39.0351	40.8408	40.0093	33.8899	36.8123	46.5433	41.7054	42.4701	35.166	36.5382	48.3701	49.571	37.127	46.5338	42.0898	43.1192	49.4336	49.331	33.0217		41.176	38.0693	38.2197
		111.051	44.7236	51.5947	41.3738	35.6205	40.0786	48.9946	44.005	50.1096	52.1431	42.1887	46.0581	44.4597	43.371	42.5372	37.6178	31.4929	38.457	36.7938	40.2321	44.0292	39.9119	39.9641	38.5458	48.0059	40.385	38.2937	38.9449	35.776	41.9639	47.9614	42.6192	43.5072	36.306	34.8561	50.1457	48.2061	37.9973	44.5885	42.8284	41.7096	47.7462	49.0889	36.839		36.9744	38.0689	41.8575
		111.451	46.122	49.9857	43.482	36.5562	37.8028	48.6956	46.8933	47.3531	51.0533	43.6777	49.4603	44.7799	38.5431	42.9213	36.305	31.6646	37.8749	38.423	39.7788	44.1894	39.8447	39.5803	38.4149	47.4165	39.4774	39.2056	37.7619	33.7841	33.5692	48.5875	44.4412	45.8748	36.0374	39.0788	47.4162	44.0915	38.9455	46.2257	42.7042	42.6252	49.6002	50.241	35.6633		39.0455	36.9909	38.699
		111.851	48.6467	46.9584	40.5595	37.0939	42.6473	51.0883	46.2909	48.551	52.7537	42.2811	47.3554	44.1692	40.7613	41.3959	35.0833	32.3929	36.7877	37.2061	39.8294	43.5448	39.3609	39.84	37.4535	47.9098	41.2649	38.6186	43.012	34.6463	37.0328	45.3822	44.2835	46.9683	35.5539	35.0575	44.9354	45.3768	39.0963	46.333	42.3681	40.1009	50.0529	49.5098	33.4027		41.7297	40.4062	39.9601
		112.253	46.8195	49.6443	41.2533	39.3165	41.6433	47.8245	43.5113	49.2788	51.2644	41.8543	47.9299	44.0813	40.3864	39.0695	36.7711	30.0753	36.7056	38.566	39.9058	42.3308	39.7304	39.4329	37.2324	48.2315	40.3693	37.587	40.054	34.3248	39.3769	47.1587	41.452	43.0469	34.7723	37.4618	46.735	50.4233	38.4156	45.9478	42.5009	43.0793	50.7276	50.2422	34.0972		39.3112	41.7228	40.7189
		112.653	47.8207	49.7967	39.7639	36.2784	42.4064	48.2179	44.0024	46.9603	51.0259	40.9404	46.5342	44.1827	42.0747	41.049	35.8207	31.7891	33.8858	38.6891	37.7932	43.7196	39.4497	37.979	38.2461	49.599	39.2767	37.4044	40.1334	33.0335	39.394	46.8663	43.6627	42.7487	34.8656	36.9054	47.6899	47.203	39.4748	46.7031	42.3471	43.0282	50.3798	51.5405	34.6735		37.313	38.2441	37.1464
		113.053	47.1604	49.3989	42.974	35.9121	43.1048	50.3878	46.8573	46.3409	52.7641	41.2976	48.4916	44.1316	41.7425	40.2006	37.3231	33.5807	37.0235	38.4244	39.3356	43.7501	38.7605	38.8514	39.0614	46.7132	40.8794	39.0544	40.7372	36.5	40.8276	45.6715	44.0102	41.6362	35.4483	34.7111	48.1832	48.5994	39.3934	43.0625	44.0404	42.3762	51.6406	50.5364	34.3168		37.8294	37.7084	40.2037
		113.453	46.0271	50.5649	43.7907	39.0121	40.9368	49.7061	44.0248	47.3366	52.1698	42.3089	49.0621	43.2378	40.0882	39.8863	34.8557	30.2923	39.3619	36.0827	39.0482	43.7748	39.3976	39.0869	37.6841	47.5111	37.4933	39.7746	43.7319	33.8829	32.4422	47.7819	42.8472	42.3313	38.4954	36.6657	47.88	47.999	38.8629	42.0871	42.2536	43.2365	50.3746	50.8029	35.81		38.2894	39.8237	40.1696
		113.853	48.3891	48.3379	40.6106	36.8447	42.5641	47.5466	43.0676	46.6564	51.36	42.9517	47.3186	41.9657	39.4225	39.2686	38.903	32.0051	36.6048	36.3648	39.1223	43.3636	40.798	38.7171	39.1439	45.8053	37.7601	42.7517	41.011	36.2288	36.0862	47.7515	43.0715	42.8748	34.4429	35.5144	49.4622	49.2299	39.1129	42.1588	39.012	43.1378	53.2785	48.5389	34.5345		40.7561	40.3901	39.0114
		114.253	47.4753	49.0511	43.939	39.8352	43.0653	48.8488	44.8128	47.9845	50.1232	43.1328	46.1229	45.6988	40.1695	37.073	35.7808	35.0531	35.3181	39.1736	38.8165	44.5642	40.5795	39.2784	36.9729	48.0067	39.8426	40.5296	40.3882	34.9271	39.7575	46.3123	41.6091	46.1837	35.7969	35.9127	45.2061	50.9715	36.8029	45.1504	42.2483	42.6169	51.1663	51.0347	32.8812		40.4545	38.6106	38.6617
		114.653	46.6441	50.1285	40.6671	37.4973	40.8362	49.7615	45.9628	48.2503	51.1295	42.353	47.811	44.6176	40.4264	36.3878	36.2239	31.823	35.4182	39.5682	38.7928	44.5508	39.1972	38.9621	38.4287	47.2962	39.3182	37.4884	39.9417	36.6193	35.1779	46.9474	42.6277	41.7602	35.4342	35.9594	50.7376	49.7017	39.622	43.5921	42.4718	40.586	50.3015	51.4	33.7817		36.9808	40.0138	41.8108
		115.053	47.5989	48.7914	42.7609	37.5998	43.8012	48.1708	47.4764	48.1315	51.4146	42.4669	47.9119	46.0457	39.832	41.1514	35.4063	32.1876	35.6047	40.4393	38.3839	43.952	40.925	38.1365	40.2219	49.1998	41.7915	38.9051	42.4802	32.2278	38.8786	46.8979	41.9718	46.9404	34.9192	39.1575	48.425	48.491	39.3761	46.4991	39.12	41.896	51.8975	52.4856	34.4757		41.7485	40.5747	42.1463
		115.453	47.3927	52.8445	43.5168	37.0468	41.7685	49.9187	44.4576	49.1462	51.1629	44.3657	45.7739	47.1667	39.8061	40.5497	37.7594	31.0876	38.3686	38.9642	41.2427	42.382	40.315	40.9052	41.8161	47.9024	39.2758	39.4747	42.0256	38.2457	38.7773	49.4282	43.7703	45.4965	35.285	39.7562	47.1129	48.763	40.193	45.6984	40.3716	43.2147	50.8725	51.4402	38.3633		39.897	39.6438	40.7899
		115.853	47.8814	50.8995	46.2526	39.5019	40.3005	51.697	44.9741	49.2711	50.0046	40.9133	46.1861	46.4958	41.1701	42.3226	36.6088	35.737	36.5013	39.3046	39.9856	44.0646	41.1526	39.6145	37.8499	49.2169	42.3799	39.6765	42.8708	34.5307	36.3683	48.2464	42.4892	44.5947	36.0129	41.5484	46.0936	48.6347	39.6095	45.6706	41.7812	44.2172	50.2644	50.8815	34.8366		37.3755	40.4488	41.9577
		116.253	47.5574	49.3908	48.9183	38.3868	43.3062	48.1736	46.8184	48.9825	51.9277	41.659	47.6143	45.6402	40.2136	42.9093	37.791	32.0228	40.2732	42.2383	39.7454	45.1455	41.0385	39.7369	37.4684	47.3762	41.2373	42.551	43.1599	34.3251	36.9884	47.5916	40.0779	44.6348	35.9007	37.7518	47.1783	51.3228	37.5585	47.7591	39.1018	43.5503	52.3213	48.799	36.285		40.4109	39.1889	41.6411
		116.653	46.4938	49.8985	46.505	37.6939	43.0187	49.1001	44.9881	49.3309	47.51	41.7585	47.5034	45.5852	39.077	41.3541	34.4079	29.4579	36.341	40.4544	40.5198	45.8134	41.6242	39.7134	35.3271	49.4273	39.721	41.3079	41.8118	36.7455	36.8444	48.4332	45.7755	44.5259	36.0717	36.079	49.6533	47.7998	40.3146	46.8104	40.8153	43.5269	47.379	52.1658	38.3053		41.0522	39.7098	43.2357
		117.053	45.8504	51.3777	41.9226	38.1505	39.4701	49.9535	47.1309	49.7691	51.3426	42.1792	44.9136	45.4287	41.9769	43.2916	38.012	28.4188	36.9596	42.982	40.2247	42.6652	39.3594	40.2834	39.2836	47.7146	38.3082	41.196	42.0015	34.9365	37.0336	46.6258	44.7906	44.5899	37.3256	34.648	46.5294	48.698	38.5574	47.0641	42.0888	42.5142	47.9134	50.5855	36.3974		39.4607	38.2706	40.0453
		117.453	48.0493	49.8629	48.7025	37.8404	39.2828	50.0383	48.2675	48.6909	48.6247	41.4539	44.4174	46.6682	40.7117	42.6286	37.2987	31.0177	38.2379	40.3661	40.5289	44.4748	40.6112	40.2343	41.6996	46.6563	39.8633	39.5227	41.6432	33.9207	35.2895	46.7143	42.4306	42.6654	34.5994	32.5717	49.8302	49.5649	38.0858	44.5779	38.9472	44.011	50.4944	51.2437	37.7536		38.9083	37.255	40.7653
		117.853	46.2644	49.178	45.4418	36.6623	40.5403	47.7443	45.8994	47.7966	54.8084	42.8278	46.2245	46.4506	41.4703	38.7248	38.1085	28.5372	38.6904	40.1209	40.1714	46.4614	41.1546	40.3873	40.0541	49.5738	41.2895	39.4988	44.2454	35.1952	34.8229	47.8582	44.6897	45.9374	36.2682	38.8088	45.706	47.5384	37.822	46.5711	40.512	40.8066	51.5121	50.3894	37.3328		39.3417	39.0089	41.37
		118.253	47.9576	52.6381	43.4937	38.9513	37.4851	49.9187	46.8526	50.3348	49.8802	40.805	45.9157	44.6573	43.601	41.0512	38.4058	30.6751	34.7704	39.8679	39.7416	43.3108	39.0274	39.6716	39.3174	48.1638	39.1477	39.9009	41.6939	34.4558	38.0767	49.0968	45.9127	43.6046	36.355	38.6932	51.1045	49.4061	38.6691	48.5873	42.7022	42.878	47.6655	49.2355	35.4772		41.2562	42.0551	42.9784
		118.653	46.6551	49.3962	43.3326	35.2951	46.3374	48.2769	46.9916	48.9392	53.6857	40.0641	44.4179	44.6765	41.2204	39.9666	36.3307	32.6761	38.15	39.4129	39.9027	44.0881	40.0109	40.1017	39.5655	45.7238	44.0505	37.3151	42.0026	35.0967	40.7807	48.2143	41.9392	42.2881	35.6515	34.6671	51.4344	48.4731	38.3837	47.3715	44.1981	43.2372	50.4384	48.5745	36.393		40.1424	39.6742	39.2245
		119.053	48.6468	50.5458	44.98	38.4441	42.6718	45.9251	45.6271	49.8167	52.1657	41.3402	43.7325	46.5244	42.5192	40.6096	35.2457	29.7927	36.5669	41.6364	39.3296	43.3416	40.1319	39.1654	36.0793	46.9157	38.1101	39.782	41.1513	31.2903	39.0067	45.2915	41.7906	42.6019	36.2124	34.7989	50.8135	49.074	39.7157	49.5277	42.8949	44.4396	50.2544	50.8232	34.1263		40.7306	40.158	41.6402
		119.453	45.8836	46.1749	44.1261	38.396	42.3793	48.7071	45.9862	48.1335	53.6363	39.4356	47.1159	45.1819	40.1522	40.4034	33.8017	34.649	38.177	39.3366	41.5592	46.676	41.8402	41.6749	41.0209	45.7505	42.1806	39.1081	39.8725	31.2525	39.7515	46.2017	42.2912	42.1875	37.4647	35.8475	48.6503	50.1637	40.8492	49.7552	43.7284	42.3223	49.0916	50.7077	35.8208		40.2957	38.2813	40.5467
		119.853	48.8041	50.5264	44.8277	39.8196	40.2913	44.9466	47.7232	50.4789	53.3041	41.5744	44.9531	45.246	43.0412	40.4475	37.8658	33.987	37.6726	39.1454	39.3829	45.5444	42.7168	39.1068	38.1954	46.9315	37.2117	40.1238	40.3806	36.0861	42.3414	47.5971	43.2554	44.39	36.5107	37.7115	51.0744	50.9372	40.5268	47.7552	43.4374	43.5667	50.5506	49.2213	37.5747		38.9781	38.9617	40.9612
		120.253	46.2484	51.3533	45.3343	38.1889	40.7441	49.0447	46.5913	50.8907	52.4159	44.171	47.5421	47.4452	42.0541	41.367	34.6722	30.1041	37.2591	42.4092	40.2929	44.2697	38.8136	40.5291	39.2336	47.7351	39.8571	42.1205	39.7735	36.1713	34.4026	48.7243	44.6787	45.0663	33.828	40.7095	49.4458	49.4608	39.9728	46.5418	40.4776	42.9739	48.8216	53.1203	36.7041		40.4173	38.7157	41.0078
		120.653	46.998	49.6068	43.083	38.9357	41.3682	46.9662	42.4333	48.7051	52.0609	43.2009	48.4219	45.7461	42.7555	40.298	36.3838	31.0718	37.4403	42.5996	41.4587	44.3558	39.867	41.0582	39.2611	45.8386	37.9357	40.4428	39.5921	38.3544	36.868	47.7747	42.5242	44.8608	36.3488	38.0393	50.6096	51.0136	41.0204	46.6647	40.6019	40.817	51.4111	52.7906	37.2695		37.1759	39.5778	44.0614
		121.053	48.2245	51.4468	45.7869	36.8563	43.5545	47.1553	44.2189	49.4896	51.1028	44.6187	47.707	44.7175	44.6332	42.5512	37.503	30.9911	36.3976	39.6461	39.6924	43.7162	40.4676	39.0307	36.5105	45.9764	39.6953	39.7708	40.1598	36.8375	38.3862	48.09	40.6581	44.2682	38.5173	34.9336	47.3881	50.8664	40.251	45.4622	43.6257	43.0229	51.1549	52.2619	36.1705		39.4166	38.2383	42.6704
		121.453	46.6711	50.9788	44.4318	38.2224	45.0628	49.8382	44.5873	50.9197	51.7692	42.1558	43.6561	46.9034	43.6239	39.9566	36.7445	32.8756	36.6387	39.0866	40.6939	46.3325	42.2891	40.496	39.0081	47.0019	41.0728	40.1429	39.419	36.0354	37.5598	46.3507	40.8836	45.7175	34.9142	38.6318	51.3646	47.8799	39.9802	46.2596	40.9432	42.4879	47.8559	50.216	34.0847		38.3529	37.6764	40.2605
		121.853	48.6102	52.0056	44.5439	40.141	36.9115	45.0747	46.1584	48.7454	50.267	43.3887	46.6123	47.3705	44.7088	44.9326	38.1122	33.003	38.0551	41.4796	40.9101	44.8969	40.7821	41.0034	40.1343	45.0787	39.2077	41.7964	41.2782	34.6443	36.858	46.37	40.5847	47.4483	37.0197	34.1983	50.7221	50.8371	38.8019	47.4314	41.1005	41.6813	53.1113	53.2274	37.5322		40.1713	40.4207	40.0495
		122.253	46.2336	48.9979	43.706	40.3007	40.2464	48.0202	46.1332	50.2165	51.7623	42.4514	47.6415	45.8828	43.9508	43.0308	36.0212	29.1322	35.62	42.0156	40.6863	45.2142	41.8979	40.3746	40.748	43.6378	42.0435	38.8184	40.283	34.9368	35.4817	45.5372	42.5067	44.9395	37.2388	37.5805	48.6988	50.573	39.7654	48.6337	44.4156	42.6966	54.0791	51.0516	37.0844		39.919	35.8916	42.6256
		122.653	47.1084	47.9384	44.9601	40.3075	46.2129	48.782	47.7021	49.0747	54.2376	43.4183	48.571	47.4333	40.4891	41.9907	37.7141	30.5248	38.3364	40.6475	40.4201	42.1025	38.3136	40.4533	40.221	46.1507	38.7477	38.9052	44.3567	36.801	38.679	47.4549	43.5555	44.0792	40.1817	37.258	52.5424	50.2953	41.2907	44.7785	41.842	40.6666	53.0211	50.9496	35.7273		40.4483	38.0923	40.3694
		123.053	48.2442	49.7127	47.1674	37.357	44.9151	48.2084	46.1688	50.9529	49.036	44.2228	47.237	45.8642	45.9207	39.9643	36.4929	35.0694	35.5873	42.4334	40.5264	47.2269	44.787	40.2254	35.787	47.1726	38.5724	40.5414	41.0061	34.253	39.2545	47.265	43.4009	45.0719	35.0783	34.9167	50.1045	49.2442	41.1409	46.4672	41.5474	42.5004	55.6451	51.8619	36.4755		39.2254	39.9092	41.6959
		123.453	47.8561	50.8341	43.7888	41.6444	42.5701	44.68	47.5111	51.3059	49.4865	41.4702	46.8973	49.7435	42.2258	41.5319	38.8301	33.5258	36.9098	39.8676	40.3703	44.0279	39.6319	39.9736	37.9316	45.1897	38.9706	39.5231	43.4429	34.3078	41.6526	46.4247	42.8412	44.6514	37.8495	38.9488	51.137	47.9892	40.7672	48.1318	39.4899	41.2843	50.2594	49.2381	35.096		39.465	37.9958	41.6891
		123.853	48.9381	50.9627	43.4493	38.8883	41.921	49.5234	46.0222	49.8497	51.5945	43.7844	43.2834	47.9366	39.8061	43.0611	39.3405	35.4662	38.2669	42.338	40.7675	44.725	41.521	40.975	42.5972	43.5089	41.5675	41.2747	42.8204	32.4436	38.4334	47.8692	44.0223	43.4294	35.0318	36.1702	55.9112	50.1454	41.4393	48.6734	41.1883	42.2477	50.4172	46.0957	36.4774		39.1185	39.1659	44.2561
		124.253	44.4337	49.3515	44.0195	39.402	45.647	48.2881	47.4596	50.7233	50.8734	42.0359	45.2794	47.6783	41.1483	42.6177	35.6702	33.3415	38.9421	39.2708	40.4841	45.9697	43.4526	40.9259	37.8873	46.0148	39.5647	41.9502	42.632	33.3522	42.3515	48.4468	40.3654	42.4718	36.5841	34.7111	52.7187	53.1444	39.863	48.4942	39.8723	41.2896	52.1593	50.5615	37.3392		39.5438	41.4524	39.9729
		124.653	44.6305	49.4606	43.3015	36.8984	43.8305	44.4887	45.8182	49.4936	50.1159	44.7606	47.4913	45.558	43.4813	40.5525	37.9816	32.5575	38.4145	36.2374	40.9066	43.5438	41.8696	40.9511	37.7658	46.6755	38.1819	40.9681	39.1181	30.8295	37.8762	50.0735	43.2413	46.5278	36.3492	39.4487	51.6541	51.6126	38.5844	47.6857	38.6492	42.6589	49.1484	51.23	37.0866		38.4049	40.9082	41.7363
		125.053	46.8999	52.2998	42.9107	35.9402	44.1369	46.031	44.8985	49.1273	50.0692	43.1531	47.82	48.438	40.4613	41.2418	35.5221	32.0023	37.6779	39.7082	41.9594	45.4068	43.3832	41.8264	38.0085	46.1451	36.8065	40.536	38.0239	32.642	41.084	46.3567	41.5293	46.3972	35.9037	40.6865	53.1418	51.067	39.4979	47.2584	42.6544	42.0505	52.184	51.6547	36.4426		38.0376	39.6532	39.4878
		125.453	46.9876	51.5022	43.9336	39.1711	40.5144	45.6802	46.4901	50.1937	51.8065	43.12	48.4297	48.1569	43.4071	42.0005	39.5448	31.6526	38.934	41.4957	40.66	46.116	43.3634	40.9919	38.8331	46.9743	38.9888	41.9308	39.4903	34.1314	41.7732	48.3376	40.2937	45.5467	36.5301	38.2645	52.0924	50.1601	40.6771	46.6687	41.4005	42.0568	49.2833	50.95	35.3529		32.487	40.3679	40.4006
		125.853	48.07	50.2287	44.1661	36.702	42.0708	47.2574	46.574	49.3905	52.9341	44.7773	46.7215	46.8966	44.9547	43.1917	37.6917	33.3302	38.1924	42.1261	40.0471	43.2324	40.8694	39.5758	38.7286	45.4769	39.9685	40.2875	39.2526	34.8568	33.5647	47.3939	42.577	44.8005	39.1693	36.3242	51.4351	52.1991	39.5485	44.8748	39.8147	41.4603	50.1556	51.9647	34.1603		37.8773	40.9344	39.2315
		126.253	48.6092	50.3969	45.3406	39.3937	41.0387	43.9573	43.6366	51.5611	52.2875	42.3542	45.7517	47.2878	43.6078	43.9361	35.2802	30.061	37.1781	38.3821	39.7344	46.2711	43.4163	39.3013	40.3108	47.7688	38.6885	39.6723	39.7193	36.0954	34.9866	48.6514	44.2963	43.8827	39.1937	38.7806	50.8043	55.738	40.2136	48.1661	41.5622	42.3408	47.4827	51.6866	36.9165		36.9661	38.1983	41.6682
		126.653	46.9195	51.3603	45.2084	39.648	44.376	47.0206	44.4361	50.3268	50.547	44.1403	48.9125	47.1397	40.2305	41.1217	35.6049	32.5137	38.0693	38.1732	41.7163	44.4579	40.7842	41.7507	38.8	47.8023	38.5588	39.3224	41.7358	35.15	39.9806	49.4292	43.4796	46.1992	36.3516	38.7338	53.4428	52.3131	40.4504	48.5512	39.0083	40.1586	51.0001	49.6151	36.0083		37.1294	39.8563	41.3683
		127.053	47.1686	50.9097	45.0956	41.9517	40.2287	46.7118	45.882	50.3127	51.3795	41.8391	48.1193	48.7224	41.0511	44.4701	39.5096	33.9896	35.8624	38.7905	39.5554	45.453	41.3719	39.3706	40.3846	48.7778	39.8556	40.4105	40.6332	34.663	34.1475	48.5668	43.0466	48.1911	37.5943	38.5918	50.9049	53.2506	41.7516	48.1138	40.7917	42.3545	51.2717	49.9395	34.4923		36.9618	38.2344	42.4189
		127.453	47.5044	50.2682	43.5946	38.8154	46.4131	45.1605	48.1174	52.0701	52.1545	44.0767	46.9776	47.2814	39.8548	44.3404	36.0277	30.9534	37.2012	40.6516	42.0349	44.9575	41.9899	41.2294	39.519	47.4941	39.595	39.3792	39.9459	34.1738	40.0282	48.2549	41.1549	44.563	36.7897	33.7689	51.4419	50.9312	39.7639	49.8779	41.3402	41.859	48.8531	50.061	32.1577		37.3372	39.6423	43.7444
		127.853	47.2061	51.5161	44.6707	40.4335	41.2432	45.8371	44.6717	51.1107	52.3496	44.1429	47.2369	46.2188	40.7148	43.46	37.4327	29.9194	38.6685	40.8882	42.6204	43.693	39.7998	42.6869	39.2583	47.0971	41.9419	42.7582	40.4783	34.3319	37.9583	46.7536	43.3042	45.21	36.4707	37.6294	52.6444	52.0533	39.6317	46.2234	37.4072	42.4258	48.068	50.3946	33.8274		37.5964	39.094	43.6056
		128.253	47.7845	50.5869	43.5963	40.3559	42.7034	44.7006	45.676	51.5482	49.6859	44.845	48.4629	48.2593	43.4755	42.4181	38.9674	33.0655	37.2107	42.7732	40.7222	45.9498	43.7044	40.2905	39.6918	47.3052	41.782	40.1338	40.2418	31.7869	37.6135	47.3539	43.2287	43.033	37.427	38.0819	54.9634	48.7263	39.9325	49.8701	40.6335	42.9822	49.1323	52.8024	33.8705		37.5498	37.5294	40.4793
		128.653	49.0104	49.8316	43.7932	40.2834	44.4073	48.4204	45.1327	52.2874	48.8744	43.5315	48.8898	45.0758	39.8937	42.4503	37.0572	31.0202	35.8572	39.9749	41.3564	44.4493	39.92	40.7242	37.377	49.4554	40.3051	40.9285	39.8827	32.237	36.8681	47.9494	44.3091	45.3453	36.9274	39.1129	54.3708	48.9366	39.7491	47.0427	46.2863	42.2995	51.6058	49.5042	35.3763		37.1329	36.4938	42.5384
		129.053	48.3359	50.508	43.3049	38.9393	45.1452	48.0998	48.0962	50.8486	48.9805	46.0787	44.8983	47.5171	43.259	43.3906	36.3579	33.6535	36.5455	43.1116	40.2889	45.1255	42.4618	39.9188	40.0576	47.2537	39.5382	40.6341	39.087	35.273	38.1401	49.5345	40.5812	45.1921	35.2955	35.0152	55.0096	53.4144	37.5535	45.5291	39.6502	42.8671	47.5926	50.8051	36.7319		40.1787	36.5354	43.3928
		129.453	49.8751	49.9611	44.6004	37.8034	41.4244	50.9349	46.8097	49.3738	51.7391	45.9853	48.2283	47.2392	41.6021	42.0921	37.5035	34.4676	37.1951	39.716	39.4494	45.1058	41.3756	39.5517	42.6652	45.9421	37.3502	38.9127	39.3782	37.4368	34.5271	47.4724	42.204	46.3235	38.8461	37.321	58.2621	51.615	36.3663	46.0561	43.3498	40.2219	50.1904	50.3546	37.1588		36.7798	40.3105	41.5842
		129.853	49.0332	51.564	45.5754	36.1482	42.3468	49.1415	46.1189	50.2964	51.9448	43.7225	51.1512	45.9984	42.5977	45.7032	36.1635	35.5122	38.7582	42.4396	41.6801	42.5823	38.0894	41.5173	38.8773	46.9711	41.8142	37.308	40.0678	35.8907	39.2788	47.1318	43.8481	46.775	36.3982	40.8216	53.5789	50.4777	39.144	46.9471	40.2258	39.8843	47.6659	51.0073	37.1277		35.1732	39.838	43.654
		130.253	44.9828	50.6777	46.7277	40.3993	40.7422	46.879	46.9422	50.5918	52.1517	45.8216	47.9199	47.7882	42.6337	44.6386	36.909	34.2952	35.6712	41.0968	38.3125	45.0745	40.9265	38.4396	42.1552	44.9879	38.929	41.1807	38.8698	37.4454	39.0878	46.3496	43.7334	42.7849	38.9624	35.2718	52.6477	52.4795	41.0433	51.6131	42.1325	41.4084	46.6103	52.5695	36.9738		38.334	39.5018	42.9487
		130.653	44.3251	51.7911	47.6942	39.1222	40.7066	48.707	48.2547	50.328	52.3106	44.3842	47.3355	48.4297	42.0692	45.0758	36.8353	31.1506	39.2506	39.6177	42.312	44.1591	39.7551	41.9326	40.6314	47.5082	37.7703	40.2343	38.5643	36.0087	39.9862	48.1823	43.5415	41.1518	40.0347	39.4814	53.4518	52.2988	37.7156	48.3701	39.2089	39.3526	51.3696	51.1018	35.1986		36.5363	38.5104	44.2147
		131.053	47.5084	53.6735	45.6766	41.257	39.8892	44.5624	46.3952	48.2468	51.1814	44.7751	45.6983	47.3517	39.0834	42.2038	35.5234	33.993	39.3586	42.2338	40.7177	44.3724	40.4088	40.6975	37.7666	46.7688	39.2909	39.2205	41.2092	32.7244	38.887	49.9835	43.5218	43.1652	39.5338	42.6328	53.1088	51.2385	39.2347	52.6914	41.498	44.5671	52.9892	51.6175	35.626		38.2015	39.1942	44.8041
		131.453	46.9604	53.9599	43.8731	40.8996	39.962	46.3527	46.0963	49.822	52.6188	45.044	45.9681	46.7527	42.9252	43.7279	35.6376	32.1391	38.2581	43.5385	39.7851	44.3789	40.1902	39.8123	39.4466	47.8364	38.1727	39.071	41.3419	33.9532	36.0213	50.2875	44.2701	46.9885	35.1901	37.758	54.7115	49.9309	39.3192	49.6235	38.8025	40.9326	48.5639	49.1285	36.0646		36.7975	36.5753	44.305
		131.853	48.8032	52.4717	47.7023	39.6143	42.2905	44.8834	52.5338	49.329	51.3961	42.9935	46.5133	46.9867	41.7138	42.9836	33.3883	32.1994	38.515	39.9825	42.1854	42.7739	40.5146	42.004	40.0243	47.6783	38.5229	41.0853	40.8492	30.6796	39.2901	48.9936	44.6916	46.544	37.3459	37.1346	51.2428	50.3459	38.0206	48.2661	42.026	40.1263	52.701	50.933	34.166		37.0126	39.3621	41.613
		132.253	46.2143	52.2814	45.2362	39.4678	43.1545	46.2185	48.6597	47.5397	49.3787	44.5144	46.512	47.8239	41.2528	44.7471	36.7993	33.2355	36.1848	37.6692	38.7516	44.2615	42.7737	38.9255	39.2799	47.2641	39.6979	39.3296	42.6476	36.2664	37.0949	50.8478	43.6652	47.4714	36.9421	36.962	53.1077	49.7438	38.2359	45.1024	40.5068	40.8785	52.7855	48.2271	35.6571		37.4556	37.0073	41.2821
		132.653	47.2516	54.1621	46.0537	40.9755	42.0231	48.1654	47.3112	51.4125	49.9564	44.8286	47.4835	47.3012	40.0468	43.3259	35.2726	35.7309	40.1008	40.3923	40.1422	44.1831	41.4665	40.0844	39.9747	48.8051	42.7262	40.4491	42.265	37.7447	41.1938	49.4854	44.1601	42.9984	38.2905	39.589	52.9818	51.5497	40.2679	45.564	42.0652	42.75	50.6542	51.8459	35.7231		39.0167	41.7659	42.5648
		133.053	49.7052	53.4522	43.1157	39.9983	41.5864	44.4069	46.7447	51.0833	51.6766	44.3559	50.4321	46.5355	44.4241	45.5423	34.6905	33.5121	38.9202	40.2543	40.4097	43.5896	41.0588	40.0926	41.5845	46.2716	40.0608	40.2958	44.0249	37.3929	37.5096	49.6854	45.0281	42.463	37.5532	36.434	54.1918	52.8005	39.2273	50.2208	42.5014	41.2482	49.4915	54.3659	33.9147		38.7722	36.1297	44.0551
		133.453	47.2268	52.3585	46.6026	41.0274	41.1483	49.5111	45.2403	50.27	52.3474	42.4379	49.1149	46.0468	39.5798	43.2175	39.9368	33.9238	40.1065	43.0271	40.0115	46.0971	42.6179	39.6947	40.0436	43.8495	40.1523	39.0421	41.8755	37.9884	35.1077	49.0711	43.8271	43.258	38.206	36.1536	56.3878	51.0196	38.2037	47.6595	40.5833	40.7105	47.945	51.3447	35.6474		40.3046	37.7414	45.4229
		133.853	45.8724	51.7081	47.1331	41.6439	40.4186	43.5285	46.6764	50.2277	52.1575	45.9239	47.7271	48.1897	39.3419	44.4779	38.0327	37.4528	37.8546	40.2247	40.6118	43.5718	41.2183	40.2328	39.1548	46.6193	39.7761	39.269	44.6485	36.5979	37.7818	49.2186	43.0491	47.0902	36.3346	38.3602	55.7186	51.2487	39.5917	50.6539	41.5274	41.6513	49.9839	53.1744	33.3783		37.4759	40.1831	42.4382
		134.253	46.7746	54.2036	47.3025	41.0574	43.5092	45.6413	44.1375	48.1093	51.244	44.7994	50.6706	45.774	39.5802	43.2837	38.0183	37.2064	37.6142	42.8385	39.8578	45.396	43.227	39.6977	41.5429	45.8864	44.3405	38.9153	39.3008	35.8269	39.4055	48.9674	42.0749	44.6622	36.7697	34.6938	54.472	51.4213	39.2857	48.4651	40.0529	39.8994	50.7252	51.2147	34.0857		37.8655	38.4962	43.333
		134.653	46.7864	50.334	45.7948	40.9395	41.7856	48.1322	45.2928	50.1125	50.6475	43.3092	50.7743	47.0444	42.261	46.35	35.8782	34.4807	37.9931	39.9289	39.1723	45.0423	42.9268	39.2378	38.9101	44.4635	37.8026	42.2829	42.0353	35.7936	35.6974	48.7153	44.4434	44.4225	39.444	38.3245	51.6936	53.2308	38.2564	49.9173	43.3984	39.5415	47.4864	48.7318	36.3697		36.1829	36.1842	43.4976
		135.053	47.2623	52.139	44.3759	41.1513	42.4503	46.7683	44.0589	50.6446	50.5403	41.0654	47.5584	47.696	41.399	45.5623	37.8011	34.0112	37.4251	42.6773	39.9131	45.1035	41.8837	40.0759	40.6671	49.2742	39.8235	39.1909	41.3829	35.0485	37.9215	47.4821	42.6198	45.5425	35.8495	37.8839	52.4074	52.2236	39.3659	49.9869	42.9425	42.6403	51.4671	50.3335	36.0882		38.2754	39.5355	43.0955
		135.453	48.869	51.6162	45.0621	40.8527	43.3462	50.0401	40.5377	49.8345	52.8587	45.3027	47.0987	46.9824	41.202	42.5005	35.2538	33.6188	38.1474	43.2467	40.7027	44.2597	39.305	40.3988	40.2513	43.7585	41.0012	40.1887	40.415	35.2605	38.7112	51.9394	45.8431	45.4897	37.7881	37.6361	53.9719	52.2385	38.8608	46.638	42.9338	40.3687	48.957	49.614	35.0127		39.3836	41.5896	43.2679
		135.853	48.3845	53.4297	46.1212	40.2211	42.2803	48.5331	41.3425	49.6654	49.6614	42.6723	51.1321	47.2856	40.0124	43.3399	33.9845	35.7573	36.8292	41.6271	40.9129	45.0859	42.1524	40.6976	42.1093	44.989	37.8711	38.3036	42.5222	39.1709	36.9422	47.9725	44.103	48.5073	36.0893	34.8424	54.4422	50.2766	38.5824	48.3077	41.3512	40.9413	51.9042	52.2753	36.5051		37.4812	37.1246	42.1374
		136.253	48.4676	52.164	48.6653	41.6981	43.2645	46.6869	44.6136	48.3461	51.6468	45.8279	49.4397	47.5361	41.4214	43.8849	35.7337	35.2784	38.3865	41.3708	41.7625	44.4806	40.4711	41.6298	37.7347	47.546	43.2784	40.4821	37.9732	38.4085	38.1812	46.5595	45.7073	47.4683	34.6063	37.3725	53.567	50.1683	40.2014	50.6362	42.0342	43.1283	49.0492	52.121	34.7609		38.7348	36.4367	45.2606
		136.653	47.2578	52.859	46.6054	40.6853	44.2645	47.9568	41.2338	50.2916	50.016	42.4581	47.1559	46.3767	41.5896	44.6203	36.6259	34.5086	35.6032	43.701	39.3734	44.9335	41.4456	39.0745	38.8552	46.1571	42.5219	39.8187	42.4519	36.6336	38.2844	47.4799	44.4574	44.6983	37.9754	36.3203	56.6468	50.6653	39.451	48.1749	41.0072	42.9207	51.7846	51.8914	34.8246		38.8233	36.6012	44.5221
		137.053	47.7631	52.3438	43.4859	39.9244	42.3312	45.5979	45.2666	50.2242	49.9978	44.9114	50.0541	48.1978	39.83	43.957	38.0054	36.4818	37.436	41.2625	40.4473	44.9774	41.4275	40.3627	37.8028	44.8361	39.5276	39.4021	42.5435	38.4683	37.2422	47.8387	42.1926	44.6802	36.8767	40.7366	51.331	52.4065	38.5238	51.2908	39.8401	42.0695	47.0072	50.6857	33.7326		36.5225	40.1355	41.7881
		137.453	49.7373	51.8709	50.2169	40.2442	43.335	49.6147	45.562	48.917	50.954	42.8786	46.2448	49.2531	41.8698	45.3028	38.7969	31.4684	38.7326	42.8976	41.1716	45.382	42.4255	40.627	40.9352	43.7781	40.1618	38.1307	42.9817	38.2757	41.3616	48.3719	44.4926	41.5672	37.1838	38.6688	54.1536	52.2044	37.4172	52.7439	40.5847	42.403	49.758	46.7766	36.1431		34.7121	37.4037	43.9627
		137.853	46.834	53.0979	44.6217	39.4663	41.5053	48.4741	47.2497	50.4226	53.0526	43.9723	50.0447	46.3423	41.0376	45.4485	36.8678	34.8195	38.1162	42.6415	40.5845	44.9347	43.9599	40.0948	38.2432	43.8501	37.3559	37.8374	42.4179	40.0862	36.4259	46.4541	45.1671	47.0603	38.099	36.8063	53.8709	48.4177	39.8141	47.6343	41.6703	40.357	51.5549	51.0109	36.0542		36.8822	39.1704	42.9264
		138.253	47.3307	51.1769	46.359	38.4097	37.8653	46.9593	46.899	50.5516	51.7584	42.4539	48.6158	49.1405	40.9707	42.8571	36.1057	33.9764	36.2284	38.93	38.7107	44.9226	43.3905	38.2362	37.2325	42.9777	36.72	38.1225	41.7035	40.7448	38.4584	48.6385	44.4442	46.7811	37.6951	34.9737	56.2231	50.776	39.5133	49.0756	41.2367	41.6056	51.0966	50.2314	37.3833		36.7197	36.5183	40.8047
		138.653	49.0817	51.9099	43.5313	35.8105	43.2367	49.8341	43.9398	48.9057	52.6101	46.0832	47.9255	49.3349	40.6233	44.3333	34.7538	32.9303	38.4506	41.1278	40.6313	46.3167	43.6964	40.0145	41.8235	44.2376	40.8553	39.6019	42.2074	39.9923	40.7114	48.1052	43.9996	47.8549	37.1705	37.5626	54.4382	51.8643	38.9833	43.2042	38.7212	43.5904	52.9773	50.0376	38.9516		39.3342	38.3438	43.664
		139.053	48.5972	51.9801	46.6177	37.4708	41.0842	49.1497	44.1802	51.0335	51.4678	43.7356	48.3919	47.2444	40.3412	41.8291	36.5543	34.4581	37.8464	42.6359	40.8364	42.1104	39.0239	40.2261	38.948	41.2726	40.3004	39.5095	41.411	40.5886	42.3751	49.8174	45.2553	47.5901	37.6249	37.5274	56.1835	50.067	37.0522	50.2186	43.3874	44.3936	50.3687	49.3112	36.7075		38.5301	38.1887	42.5346
		139.453	48.1758	52.5058	49.0082	38.3516	44.1606	48.9534	42.0866	49.8514	51.4468	43.081	49.979	45.8685	43.539	44.4742	38.2856	35.9074	38.9953	41.2681	41.4958	46.69	46.1971	40.8208	41.6778	41.6784	39.9126	39.4344	40.6049	38.4288	41.2955	48.46	45.7395	45.7441	36.4509	38.2551	54.4427	51.1727	38.8616	49.4581	39.2071	42.7881	51.831	48.4369	36.9018		38.7266	35.2684	42.4285
		139.853	48.3139	52.2606	44.7595	37.9451	45.4773	45.9609	44.6171	48.0891	53.3873	44.5401	48.9305	47.7573	41.61	42.0741	34.6951	36.5916	36.9533	40.4952	41.4011	43.9202	41.8233	40.9435	41.6072	45.3675	38.1812	38.4685	41.4625	39.2877	38.7435	47.1712	48.0329	43.9168	41.068	38.6646	57.9828	51.2956	37.5462	48.589	40.5173	42.4332	50.4099	53.4408	39.4429		38.4466	39.3732	41.7014
		140.253	44.845	53.7544	50.1008	39.0107	42.1603	50.6115	43.9768	50.7728	50.7091	40.3971	50.2963	48.7287	41.1159	45.0433	35.845	35.2795	38.5124	39.8389	40.6323	49.4857	45.623	40.2216	37.8108	43.5169	37.4094	39.8381	42.8811	40.3623	41.5376	47.5785	45.5853	42.454	40.6612	41.3504	53.034	51.0286	38.9519	48.6896	38.5636	43.9527	51.2133	49.7566	36.8667		39.9274	37.6923	44.3477
		140.653	46.5302	53.0109	47.1209	39.3725	45.5558	46.6531	44.4249	48.6158	51.9604	43.0948	49.8542	48.9494	41.2127	44.3985	36.1297	36.5566	36.9195	43.1265	39.5737	48.4154	45.9199	39.3445	37.7625	44.4816	36.4398	40.2493	42.718	42.6992	41.7488	49.7499	46.1944	45.3452	38.4338	34.6908	56.9383	51.6835	39.0095	49.0203	38.7025	43.8346	49.8815	49.7478	37.5172		40.0114	39.8901	42.1808
		141.053	47.4846	55.4669	47.9645	38.9798	44.0724	48.3918	42.3899	48.9922	50.9456	43.2847	49.8659	47.9456	40.6591	44.9453	35.4292	35.6462	36.2283	41.817	41.139	46.1023	42.9722	40.6826	37.2766	46.1125	42.2515	38.0806	38.3861	40.9704	38.9557	46.5089	43.8026	45.7643	39.8194	36.967	55.5713	50.4516	39.1307	46.1618	41.1572	42.8723	51.2041	50.5251	36.0392		39.3262	38.9625	42.4865
		141.453	47.5772	54.957	46.9565	37.4697	43.3017	45.7216	43.3156	50.308	52.8702	45.3095	52.4264	48.4518	42.1599	45.6838	36.4408	33.8503	36.2038	40.3516	39.8861	47.4532	43.813	39.4273	36.7926	46.0516	41.2481	37.8142	42.1955	37.9223	40.0459	49.077	44.4101	45.8001	36.9833	39.6205	55.6257	50.9813	39.0158	47.8223	39.8068	45.1995	50.0496	49.1738	34.3325		37.4136	36.4992	45.7473
		141.853	49.2799	50.9467	47.2409	39.3797	43.9755	48.4748	45.149	48.689	50.8402	42.2986	52.6983	49.0076	42.9064	46.0408	35.0393	35.6554	34.8628	38.0656	38.3876	46.767	43.4116	38.0641	38.7749	45.8507	37.7663	39.0856	41.5217	39.6747	41.1477	49.6093	43.0085	46.3103	36.6669	34.9436	58.0759	51.4966	40.3155	48.8492	41.7609	41.5083	52.2591	48.9293	34.6727		36.3214	40.1577	43.7672
		142.253	48.0321	53.7607	48.2868	38.5549	43.3045	49.0306	46.7643	47.6486	50.1444	43.8951	50.8677	51.1234	42.7146	45.2002	36.0161	37.3908	35.2149	39.2104	37.9551	45.8707	43.2704	37.4158	39.3196	47.3824	40.468	38.9869	41.5399	36.1164	36.0349	47.3025	47.5847	46.4625	36.1563	34.193	55.077	53.9996	39.2432	50.9714	37.2285	41.087	48.7902	52.6392	35.6321		40.2487	38.4167	42.9151
		142.653	46.3973	53.2794	49.6117	39.3549	43.7552	47.954	46.5365	48.5671	52.1439	42.6166	51.1239	47.9958	42.2113	44.3087	36.826	37.6898	35.0105	39.7042	39.3913	42.498	39.12	38.5906	36.3091	44.8398	41.2563	42.4163	41.461	38.566	39.2639	49.3169	46.3998	45.5546	39.8029	35.3623	54.6143	51.1851	39.8977	49.4758	38.487	42.8846	52.3196	50.3124	35.1226		40.193	39.9248	43.5256
		143.053	45.985	53.7198	45.3256	37.6162	43.7349	48.0089	48.9948	49.4907	51.7232	44.2565	48.6371	49.9477	40.0162	46.5169	37.0043	34.6221	38.7231	41.6291	39.9298	43.5192	41.0535	39.5094	37.2261	44.0986	39.2698	37.5308	40.5709	39.425	38.749	47.7579	47.9256	47.2879	38.3063	35.911	52.6822	54.3358	39.4762	49.3781	39.7551	42.9018	51.6517	51.5952	35.5438		39.1697	37.7244	42.97
		143.453	48.1596	52.505	45.0284	42.0885	44.1896	47.3854	47.9594	48.5125	52.1185	41.9296	48.8138	49.0804	41.5228	45.8357	36.7803	33.3506	39.3711	41.4854	39.9023	44.9782	43.2024	39.6263	37.3669	47.4405	40.808	40.7363	41.1482	37.6678	38.9481	47.7148	45.648	46.6846	36.5392	35.4216	54.4793	52.0282	38.7158	46.9122	39.6999	40.2376	53.137	51.0227	33.906		38.1483	42.5746	43.4278
		143.853	46.5237	54.1691	45.7719	37.3337	42.4077	47.9505	49.5612	49.0114	53.092	43.3986	50.8849	50.3926	39.4821	43.5112	37.6813	35.2518	40.0254	45.8088	41.1335	44.2872	42.2627	41.0771	38.4869	45.2853	37.364	38.3731	39.7218	37.8677	38.8024	46.8621	46.8573	45.7583	38.4602	37.99	53.9011	51.1243	41.854	46.3076	39.1533	45.7006	53.0124	52.6951	35.2356		37.9724	40.8645	42.1699
		144.253	47.9823	52.8678	48.7537	39.7114	44.3952	50.2862	46.4879	50.7497	51.3074	44.5108	49.8829	50.1042	42.4275	45.0042	34.8306	33.3001	36.5356	43.6384	39.4891	45.5204	43.107	39.2118	41.3099	45.3774	40.0238	37.5517	41.2484	37.0184	38.8619	48.0736	44.876	46.6237	38.1541	40.9221	53.3763	54.1762	39.2486	46.6681	41.1081	42.3493	50.5738	53.522	34.5852		38.2323	39.2608	44.8169
		144.653	46.4511	54.2353	47.9997	38.9495	44.7058	49.4026	51.752	49.6559	48.01	44.4559	48.2376	48.0438	41.0554	43.6854	35.9981	34.2698	39.3034	44.2051	41.2888	45.6473	43.4541	41.0081	42.243	44.7355	40.7652	39.6951	40.4072	41.9597	40.6488	47.4242	42.773	44.3718	39.7801	40.0604	51.3574	51.3963	39.3909	47.9693	39.7254	40.0468	50.4417	47.2773	36.2234		41.4185	37.9732	43.6681
		145.053	47.624	53.6938	44.6043	40.513	42.7655	48.2254	49.3998	48.4179	50.6162	43.7082	52.3456	49.3536	42.2336	44.0425	36.2236	32.6109	38.3624	42.2411	40.1083	46.8709	44.5018	39.733	41.0092	44.641	41.4286	38.858	41.5418	39.6215	36.6924	47.3395	42.9653	47.561	36.9883	39.2839	54.2614	54.4153	39.3523	45.6186	39.6021	44.5732	50.9778	51.9907	37.2561		41.3442	37.6176	44.8354
		145.453	47.9542	53.4109	44.9734	41.0244	43.7055	49.8232	48.3063	49.6071	49.3123	45.9217	53.5338	50.2663	44.063	44.5233	36.7168	33.5352	38.5844	42.3586	40.4897	47.4506	46.2418	40.3585	40.274	46.0807	40.4165	37.3177	39.5967	37.3401	37.0067	47.8967	47.037	46.0966	38.4311	37.8528	55.5891	50.1035	40.3849	47.0345	40.3463	42.0243	51.0986	50.8605	37.9133		41.2212	36.3223	42.8472
		145.853	48.3697	54.6992	47.8956	38.7904	45.8869	45.448	47.5766	49.7651	51.1105	43.0873	51.9246	49.7301	41.2745	46.1098	34.2688	33.8404	41.9021	41.7512	42.7628	45.7537	43.9764	42.9086	37.5776	41.8546	42.0449	39.4006	38.3588	38.8067	37.8759	48.9244	44.1546	46.4501	36.8622	38.1898	53.8623	51.7152	40.4214	50.2053	40.1411	39.9915	52.4708	48.4136	36.7825		39.5984	37.565	42.7994
		146.253	46.9745	53.7281	47.056	38.4292	41.0322	47.4499	50.3849	51.6558	51.6587	43.4698	51.6085	49.3731	43.0807	46.0876	36.6184	34.0794	37.7352	44.2549	40.4599	46.2221	43.9251	40.1094	38.7002	44.3058	41.7532	39.0951	40.1882	40.3787	39.3198	47.9107	44.3824	44.9266	34.8795	35.0962	58.1831	50.3078	38.6417	50.3934	37.844	41.8126	52.3889	48.2019	35.9424		38.8777	37.5636	42.1329
		146.653	47.3783	54.3243	50.0257	39.4593	45.0263	46.0148	50.8307	49.5247	50.5284	42.8403	52.5557	47.9622	42.584	44.6207	38.0656	34.0426	37.5154	44.5614	39.7074	45.4019	43.2069	40.2279	40.2775	45.7002	40.9008	39.0731	42.564	39.5186	37.6797	49.3339	43.0152	47.0246	35.6493	35.7813	55.2568	54.1494	37.9022	49.5653	42.4764	42.5265	49.0018	48.2931	36.5058		39.216	36.371	43.6003
		147.053	49.4027	54.7073	48.1309	41.4524	42.0807	46.3985	49.7169	50.6399	52.3156	44.3219	54.5857	47.1664	42.085	43.534	38.2316	37.1378	41.1193	43.6087	42.086	46.7506	43.5129	41.3463	39.8528	47.8655	42.6649	40.0882	40.9561	39.8959	41.8306	47.6521	42.5117	47.1694	39.7718	39.1111	55.8863	53.9078	39.647	49.7415	42.8936	43.7284	52.7736	49.5447	34.2114		38.7342	37.5976	44.4942
		147.453	46.8036	53.3351	50.0426	38.9036	42.3692	46.8357	47.127	51.1483	52.6043	43.3794	51.6863	48.1666	42.7601	45.1324	37.3758	35.3307	40.0917	41.8752	40.9048	46.7128	42.4251	41.0764	37.6964	46.4297	38.5504	39.7947	42.4449	40.1793	40.8003	49.226	44.0249	45.5705	38.4028	35.3699	53.2078	51.8059	41.0107	51.1797	43.4545	44.8511	53.9788	50.2895	35.3343		39.0348	35.5702	41.2786
		147.853	48.6977	53.6268	45.8507	38.8808	44.1188	49.9523	47.2415	52.5891	50.6112	43.1739	50.6146	46.2824	40.948	44.6786	36.0352	36.715	39.5743	44.2253	41.8882	45.2192	41.337	41.6872	37.976	43.4589	38.6426	36.3004	44.1936	38.4161	40.3432	49.4672	47.1464	46.0707	38.5657	37.3555	58.7564	54.5299	41.2973	46.7613	44.0451	43.1145	52.884	51.4573	33.204		39.6282	38.1867	40.3392
		148.253	51.1725	54.7683	45.7121	41.1717	41.9153	46.9535	48.0632	51.2173	48.5853	47.1233	54.2262	49.0223	43.5714	44.3281	36.3218	34.04	37.1849	42.1856	40.8701	44.5456	42.1287	40.7498	41.1167	43.5786	38.9931	38.7543	39.3627	37.3175	36.002	48.2507	47.3644	44.2057	37.4895	35.1113	48.8474	50.9963	37.8461	49.9101	37.793	43.7128	52.8759	53.6412	34.7582		38.4569	36.8614	44.9335
		148.653	46.9077	54.2105	48.6524	38.2735	43.5753	47.5471	50.7375	50.7691	51.1109	42.0878	53.7992	48.6084	41.8128	44.0708	34.531	38.3205	39.5835	43.1523	40.5953	47.912	44.3154	40.0079	38.1409	45.3522	39.1558	38.2245	39.3615	44.2309	38.9712	46.1885	46.6174	46.0267	36.7467	37.2948	51.9368	49.5601	38.6771	47.7651	41.8368	43.311	56.5538	54.9176	37.3443		41.7261	38.4659	41.0742
		149.053	45.5641	55.4732	46.5438	39.7973	44.0421	48.8609	48.9607	50.0348	52.4266	45.5656	50.3058	48.1125	42.9809	44.4401	35.3965	33.3601	39.4598	43.1831	40.3374	46.6937	43.7337	40.1961	40.2646	44.0267	38.6169	39.2077	39.7043	41.205	41.6054	48.6984	44.6132	48.7394	37.9529	35.768	53.9494	53.1374	40.7641	51.1636	38.7303	40.2212	52.8579	52.1712	36.6275		37.9764	38.3238	42.7392
		149.453	46.5035	55.5455	45.1756	41.6389	43.5005	46.9724	49.5084	51.7264	52.1364	41.3603	52.1571	46.7395	41.3911	43.4728	38.2287	35.7651	38.2246	45.595	41.7252	45.2723	42.3466	41.3596	39.0757	42.1086	36.6252	39.1773	42.1961	40.4478	39.0489	48.4132	42.8971	46.2087	42.0311	35.4332	52.911	53.073	38.3296	52.0042	40.1492	42.4523	48.8162	52.319	35.6852		39.828	37.193	45.6836
		149.853	48.4978	55.6591	46.6378	41.5969	46.1498	48.097	48.1363	50.4395	50.434	42.8962	53.9364	45.4986	44.6879	42.3125	36.7621	35.6602	40.3757	45.2049	39.8389	44.8986	42.0719	39.5928	39.4076	42.9272	43.8877	39.8777	40.007	39.828	41.416	46.9097	43.6566	45.0624	38.283	35.4435	50.248	49.8673	40.0387	51.098	38.9345	42.7704	51.7248	53.0371	35.9575		40.8082	39.142	42.1443
		150.253	50.1894	55.5528	46.3501	39.1678	44.6927	48.2647	51.0219	49.334	50.7583	43.2942	50.0522	46.4746	43.8801	41.5098	36.0525	33.2469	39.7826	41.134	42.6828	44.2621	43.1799	42.2729	39.9739	46.374	40.4276	40.5106	42.0491	38.2169	41.7597	46.5125	44.4943	45.5963	39.8281	37.0645	52.5525	53.6697	42.6987	49.1156	37.544	41.9731	50.3207	52.9089	35.7414		40.6366	38.3155	45.5302
		150.653	47.4118	54.4357	48.5771	39.8671	43.9981	47.6482	48.3925	50.2968	51.1045	45.6107	49.3368	47.0801	40.5327	43.4808	33.0976	35.0577	37.8559	41.6426	39.5499	45.0659	43.0252	39.364	43.4605	39.8724	40.7509	42.3958	43.7115	41.2756	41.3845	48.387	43.0371	46.6921	37.7729	35.4752	49.8848	53.3595	39.6831	50.0478	40.2538	43.5126	50.7816	51.192	38.3701		42.021	36.8335	43.6291
		151.053	49.7964	55.2909	50.2485	41.6274	47.1543	47.9677	49.2677	47.8444	49.2236	46.0835	50.5116	46.892	42.1224	43.892	36.2589	36.1778	34.8883	44.7055	39.5252	48.1443	45.1115	39.4249	38.0784	42.9846	39.083	38.9104	44.1533	39.5894	36.8784	45.3049	42.9883	45.4774	39.267	36.6767	50.6135	51.5493	40.4154	49.6931	40.2322	43.7694	52.9792	50.9698	37.4748		38.0299	36.2374	41.7626
		151.453	50.5682	54.0057	51.4153	38.7975	41.3674	48.1955	48.7813	49.656	51.1193	45.9749	49.4391	48.5535	44.0508	46.3323	38.3681	34.4214	36.9893	43.0537	41.6492	46.1619	43.1634	40.987	40.2657	44.7852	37.508	37.4828	40.2057	41.3898	40.6924	49.1403	43.2955	45.2959	40.483	37.0638	51.4301	53.7488	39.5319	50.3727	39.2577	41.8877	51.804	51.0751	38.8468		40.9125	39.2935	41.5695
		151.853	48.3795	52.5896	44.5569	39.164	43.3474	47.6305	49.5293	49.694	51.5096	40.7442	47.9903	47.5946	44.3506	44.9487	37.2022	36.6381	39.6462	40.2132	42.6027	50.2167	46.337	41.5291	41.9688	44.1659	41.2043	37.5126	40.6348	40.6254	42.5615	48.7545	45.9312	46.9239	40.9777	39.1251	56.3011	52.8459	42.2734	51.6382	40.1745	42.1841	53.593	48.8524	38.3425		40.3158	39.0014	42.5562
		152.253	48.8811	52.8079	50.6456	39.0792	43.3261	48.1624	45.917	48.4238	51.839	47.5042	50.7809	46.3128	43.0243	42.8237	38.0901	37.6756	40.0372	45.1009	42.9121	48.7417	46.4792	42.8861	42.9251	46.7558	39.3586	37.9598	41.1952	38.7284	41.8498	49.5431	42.8542	46.1736	40.9765	38.2307	56.4699	52.6029	40.7417	48.6088	39.1465	41.712	50.0695	49.8797	39.1561		36.7249	37.4481	44.5335
		152.653	48.8736	56.5731	50.1789	38.3368	47.1462	46.8075	46.8855	49.4053	51.9632	44.4112	51.1326	48.5332	42.946	40.132	38.9217	36.5965	38.884	44.7098	40.7686	46.9438	46.0989	39.8778	39.2125	47.0795	38.2373	38.1309	42.4866	38.8674	38.3232	47.6445	44.8686	47.3175	39.6881	37.4993	53.0397	51.9173	39.1532	50.1845	40.5267	43.7163	51.8181	50.3144	37.7938		38.2377	38.2351	42.3359
		153.053	50.0919	53.5821	49.4926	38.5785	46.9045	44.5866	49.5611	48.1085	51.0648	45.5265	52.1475	47.8704	42.1009	39.8982	36.5223	38.2786	41.2598	47.1243	41.4369	49.3211	47.6309	41.2833	42.8661	46.7056	40.8699	38.4044	41.5833	40.5252	37.4006	48.3742	46.4463	48.1125	40.7877	40.902	54.4858	55.5468	40.7568	49.7019	41.198	42.6008	51.9146	51.8772	35.6739		37.8812	38.0782	41.8663
		153.453	48.2596	53.1483	51.1612	38.1945	43.5071	47.8544	46.4489	50.8224	49.44	43.0598	50.6267	44.4659	41.8819	44.8038	39.9808	36.3079	39.211	45.5898	41.322	46.7969	45.6416	41.1421	44.2101	46.9701	36.7735	39.3337	43.1946	37.5557	36.5012	49.4951	43.3814	45.2711	39.9204	37.3484	54.9011	54.5155	38.9936	48.6939	38.7334	43.7499	52.0623	49.0843	37.6963		40.1844	38.273	44.3189
		153.853	48.5442	55.0216	50.8763	38.4319	48.7136	48.8559	48.6046	51.9281	54.1779	45.2381	51.2104	46.4959	45.2484	41.9603	39.4539	36.7585	37.6288	45.3864	40.1229	47.6005	45.5611	39.7437	41.438	47.8935	41.8859	38.7318	39.4443	38.532	44.8952	48.0698	40.7767	46.0077	40.3397	38.0058	52.1822	53.2975	38.8084	53.8043	39.2482	40.6989	51.256	51.2786	36.7497		35.4763	37.1172	45.1362
		154.253	47.9026	58.2411	48.198	39.8177	43.3306	50.4895	48.2745	48.9482	51.0135	43.9392	50.9164	48.5887	41.1156	43.4089	38.2199	39.2572	41.7724	42.6011	41.9097	48.624	44.4027	41.6515	40.1672	44.1793	40.4555	41.2633	40.3	38.6916	46.1367	46.7218	45.0071	47.0692	42.4197	37.7816	56.8036	52.2207	39.7677	53.3418	43.0557	40.87	50.0178	54.0569	36.5994		36.8817	40.2921	43.7007
		154.653	48.8772	55.9215	50.8338	39.6809	41.2424	49.6291	48.5377	48.697	52.1622	43.0735	52.1655	47.5847	42.5312	41.7501	35.6605	39.0856	41.8573	44.6363	42.0834	47.1369	45.0389	41.1315	42.1874	44.2142	39.6334	36.4832	42.2079	40.4826	41.8084	47.4694	45.4833	48.8184	40.3886	36.9326	60.0134	53.2783	40.7495	47.5715	40.9099	43.552	50.6543	51.6088	39.5341		36.2918	38.8518	43.8214
		155.053	47.0943	53.9136	49.9774	41.0849	44.7563	48.1798	50.7116	49.6812	50.413	42.9203	50.1966	48.0923	41.5641	41.5227	35.8991	34.7825	38.2697	44.088	41.2062	47.1762	44.8156	40.9722	41.2748	45.7907	41.2614	37.938	42.686	41.6102	43.3571	47.4086	45.5711	46.7761	39.3093	40.7155	55.4037	52.9427	40.543	49.0356	41.7068	43.8852	51.1312	51.211	38.3521		39.0256	41.8856	43.7061
		155.453	47.9974	55.1885	50.0885	37.7312	42.4087	47.3631	48.8061	48.9372	51.3469	44.4649	48.6144	46.6691	43.7821	42.911	36.4484	35.7108	41.1874	42.8192	41.1377	46.1823	43.8693	40.9501	41.6065	45.0774	42.9215	36.5526	41.1016	41.5367	38.3414	48.694	45.1399	47.3765	41.4482	38.9369	56.7907	54.9823	42.548	51.1706	37.4988	44.4077	51.8353	51.1952	38.8264		38.7669	37.1481	43.5011
		155.856	49.6643	57.8251	48.8538	41.4388	37.9948	46.7398	49.8998	48.997	51.2097	42.2745	51.5025	47.9411	42.5087	41.2925	39.4387	36.6548	39.662	43.1393	39.5451	49.6512	47.8316	38.7945	44.6876	45.3408	42.511	36.5929	42.7974	39.0917	42.15	43.7328	44.2932	47.0612	39.0708	38.9348	56.9412	51.4686	38.4836	49.8377	40.3476	43.4408	51.5241	51.2127	35.262		38.7963	41.1965	43.0766
		156.256	47.2793	53.5934	51.152	39.1892	39.7461	46.7088	50.3162	50.6813	52.5712	46.2375	49.3789	47.8157	43.3261	43.2981	37.7567	36.3398	43.674	42.8871	42.133	48.2057	45.2247	41.5838	39.5683	46.9908	38.8146	39.4863	41.8064	40.693	40.1169	47.6971	47.0535	43.7707	37.859	36.7157	56.6931	50.3286	39.1229	53.7178	40.7781	42.9514	50.1654	53.5724	36.579		36.2173	38.8268	41.1706
		156.656	45.7049	56.5046	49.5515	39.2124	36.3905	45.8093	51.1301	51.2014	51.9483	41.9803	51.8322	45.9874	45.3356	41.851	37.7572	34.7458	39.2051	39.8696	41.4425	50.7847	48.5162	41.2171	42.2643	47.6964	39.4582	35.6701	41.2641	38.5131	39.8762	46.562	45.4811	48.4035	36.7508	36.8569	56.4714	54.4237	40.5697	52.3577	40.8378	44.0597	49.6148	54.3849	36.1891		34.7884	39.3492	43.1102
		157.056	48.6609	55.7394	46.0571	43.0082	40.0986	49.8945	50.9326	48.8108	52.0266	43.286	51.4051	47.7567	44.0071	42.5784	37.9686	35.1608	40.6323	43.1647	42.4265	50.2917	48.5961	41.8626	42.1711	46.761	40.139	37.2923	42.6044	40.0071	40.4271	46.5368	45.6668	47.6076	37.8543	34.6777	55.8375	55.5794	41.7402	49.7875	41.4372	44.0725	49.9299	52.4946	36.6155		36.1818	39.8445	41.9478
		157.456	46.3371	54.1549	47.874	43.2576	40.4609	45.4338	49.967	50.2605	52.8313	43.3914	49.7691	47.8668	40.946	40.9882	37.888	35.4994	39.8041	43.3251	41.8808	48.0783	46.1499	41.2571	39.7453	47.5478	41.4386	37.9167	41.4172	39.9573	40.2369	48.6664	47.2173	48.4936	35.1739	35.7752	58.0074	55.7422	40.721	51.7053	41.0446	41.1354	51.6377	51.8836	33.7462		37.4774	40.2769	42.5194
		157.856	47.2596	54.9104	48.1542	40.8293	45.8326	48.2261	49.0978	51.934	53.9922	41.3362	51.4618	46.9923	42.3145	41.5655	39.6061	36.5286	40.8057	45.5538	41.8368	49.7012	46.1145	41.4501	41.7866	46.4952	40.8897	39.5947	41.6791	40.0511	41.9704	47.0939	44.7418	45.2161	39.0393	35.9802	55.331	55.1966	40.8517	51.0354	39.9146	43.9682	52.6305	51.0934	35.4566		39.048	38.2518	46.6879
		158.256	47.0223	56.2248	49.0005	40.9117	43.116	47.6088	52.5517	49.6054	51.8032	43.5667	50.2129	47.4895	40.257	43.3319	40.1362	35.2822	39.0798	43.838	41.0301	46.7657	45.58	39.7483	39.6695	46.0404	40.9089	38.5023	38.781	39.0371	37.4819	45.7824	46.1787	48.506	35.1934	39.1035	54.6107	52.3103	39.9298	49.1848	36.8254	41.6011	52.9477	52.4745	34.9988		41.4343	36.0386	43.7081
		158.656	45.3635	54.9176	47.3216	40.0546	45.0874	47.5888	49.8779	49.1488	51.6716	44.2181	52.5148	47.6208	42.9557	41.6249	36.4132	33.9314	40.287	44.4342	41.2547	46.0809	44.5275	40.9798	37.9294	48.2522	40.0106	40.0351	40.1696	36.8137	41.2839	47.6748	45.7077	46.5672	37.443	37.3909	58.1892	53.1182	40.1242	51.8898	38.7373	43.6424	52.4048	55.5971	36.7491		38.1164	39.9245	42.5434
		159.056	47.9611	54.4474	48.5837	42.2646	43.7366	45.3237	50.6071	50.1669	49.2646	45.2763	51.7096	48.1151	42.7761	42.0385	36.3724	36.5763	41.5101	45.0807	41.7007	48.8876	44.6148	40.9073	38.0591	48.2224	37.1863	38.5828	40.0807	38.7162	41.0176	48.7118	46.3293	46.5198	39.9534	35.4694	58.1309	54.1424	39.6914	51.1086	37.5965	41.0515	51.3779	49.7415	34.4385		38.364	41.595	44.9438
		159.456	46.2963	55.0688	46.948	41.6957	44.3124	48.348	47.8531	51.3838	52.1189	42.0841	51.2306	47.8343	44.7906	42.7187	37.9306	35.8303	40.1976	43.6472	39.5856	49.6562	47.2239	39.0021	40.178	44.9563	38.476	39.1093	41.6794	37.5728	41.4624	45.7304	44.0008	46.0013	36.9954	37.8235	59.1405	57.0475	39.5639	50.8506	39.8447	44.0795	51.614	51.9076	36.2629		38.3385	39.3739	42.3032
		159.856	47.7083	54.9865	51.0234	40.9713	42.3878	48.6229	48.1614	48.935	51.686	43.4674	50.7507	48.4761	45.4208	42.4136	35.4292	36.6349	40.0732	40.2237	41.2129	48.0052	45.2192	41.1148	40.2725	46.9918	38.2361	37.849	40.1694	40.571	35.622	46.4776	44.707	48.5859	38.8391	37.8601	56.4539	53.2844	39.3691	54.1299	39.5354	44.1496	52.7826	51.7881	37.0339		36.7029	37.1764	41.2894
		160.256	48.1625	55.0374	47.058	41.0377	44.389	48.8653	47.518	51.2489	52.4964	43.2418	49.0184	46.1609	43.5741	44.2138	38.8304	36.545	37.7313	44.8146	41.1176	47.5322	45.164	40.6304	41.8617	44.0886	41.2345	38.9619	40.8753	39.4779	41.6116	47.6388	44.2759	45.6886	37.4682	40.3493	56.2482	51.9854	39.9207	50.7307	42.0669	42.2746	51.9573	52.7153	36.5108		37.1889	38.6423	45.1682
		160.656	46.4272	54.4603	47.2417	42.9906	44.637	47.2534	51.6726	51.2394	52.6105	43.4566	51.5621	47.109	40.9578	41.6199	36.7838	37.2593	37.7623	44.7872	41.71	51.2546	49.4213	41.7905	40.3032	48.1223	42.0756	38.364	41.5952	37.4729	39.3667	46.976	45.9202	46.3057	35.9021	40.6901	55.2317	53.6248	40.1595	48.9476	42.4796	41.8935	52.3931	51.4162	36.9689		36.2272	41.0476	42.3751
		161.056	48.3628	54.6728	48.2105	43.219	44.7435	47.1044	49.8008	50.3849	50.2928	43.4813	53.1418	46.8605	42.6834	42.7435	40.1195	35.0102	38.5717	45.1166	40.2371	49.7016	47.7074	40.8194	39.374	48.8068	43.7614	38.0144	42.3755	40.5876	36.4133	49.5117	46.9348	44.9881	34.3729	39.995	55.1083	54.0084	38.0504	50.3241	38.989	40.4851	53.7187	48.6321	39.8223		36.7386	40.1073	43.2223
		161.456	46.9367	53.2077	47.726	41.9372	40.7529	48.1005	53.1878	51.2245	50.5314	43.4624	50.1386	47.8318	43.1382	42.0847	38.4616	37.8912	38.434	39.5622	40.126	49.4665	45.8704	40.4129	40.1313	46.9717	42.5251	38.9342	43.5093	38.6142	40.817	47.8217	46.4342	46.9132	35.5094	39.8802	54.6307	55.7722	41.3081	52.3841	42.4028	44.2149	55.3395	51.2268	36.3974		39.0331	40.2603	41.8587
		161.856	46.3378	56.7864	48.082	40.659	44.4291	47.0493	49.5226	49.506	50.1829	43.9251	52.3644	45.7421	44.7551	42.498	37.1665	36.0038	39.2804	42.7255	41.4121	48.3894	45.6612	41.2153	43.1877	46.4942	42.25	36.4324	41.9403	40.903	40.0918	48.2829	43.2229	44.1334	39.744	37.3851	58.4267	53.9568	42.8752	52.2309	41.6274	42.635	53.367	50.9431	35.6285		36.8395	40.9737	42.6373
		162.256	45.9922	55.5618	47.6489	41.6674	44.0617	47.0019	51.1542	51.1414	50.4479	41.8949	52.1327	47.23	42.9999	40.584	38.7644	38.7262	39.5109	42.9948	40.0851	47.427	44.9539	39.3864	40.4721	50.2117	40.4175	39.1354	42.6194	37.9762	42.4404	49.0485	44.8822	46.7385	37.427	36.8485	56.7109	55.7289	41.2641	49.4768	40.8011	42.7711	50.8716	54.4857	38.3012		34.9753	40.754	42.5376
		162.656	48.7803	54.5076	46.8808	41.2757	42.9642	49.0185	47.9063	51.1945	49.3987	44.9569	53.4541	46.2084	40.9266	44.6387	37.6074	34.2599	37.2055	40.6122	40.5699	49.6505	47.406	40.3062	42.5966	48.9592	43.7733	40.3265	41.6373	37.4383	38.4498	49.1877	46.0158	46.9124	36.1095	37.1402	55.967	56.4916	39.9362	52.682	44.2517	43.262	53.7033	52.0116	36.5261		35.6648	37.777	43.3039
		163.053	48.019	56.0983	47.9569	43.2713	45.3054	47.9808	51.282	50.6641	51.2417	42.2235	51.6211	48.1585	42.5448	42.2595	37.9435	36.6541	41.1153	42.1898	43.5464	50.8161	49.9176	42.674	41.0256	46.1668	37.5024	40.3001	40.5366	41.7111	43.6776	49.6671	46.3437	46.1344	38.9014	39.3849	52.0505	54.0107	40.52	49.5624	40.8684	42.8657	52.0959	51.7413	38.1795		36.8658	39.2833	42.2238
		163.453	46.5896	57.4819	51.0634	38.9655	42.7445	47.9738	50.2017	50.4277	52.4726	43.0542	51.7597	48.3684	43.3553	44.3944	35.193	37.8053	40.4599	41.5965	41.987	47.7761	44.7735	41.7241	43.7846	45.2276	40.1315	40.393	41.6119	41.478	42.1715	47.9891	45.7441	46.1234	36.9152	38.1449	55.2413	52.5098	41.4637	52.8683	41.8819	42.283	53.5988	51.9809	37.4815		36.0484	42.7747	44.6805
		163.853	49.2993	56.6813	47.2212	40.8378	44.3008	50.0824	48.6379	49.8407	50.1354	44.2384	53.1886	47.1554	39.8791	42.1736	36.3903	35.8237	40.131	41.9831	41.2042	47.1999	42.1829	40.7546	42.0241	45.1221	38.0517	38.2164	40.8409	38.4528	40.3566	46.4557	48.0181	47.6804	35.1704	39.225	60.7505	52.479	38.5266	53.525	40.0162	41.9167	52.8652	52.1365	38.7973		37.3829	42.4139	41.6974
		164.253	47.2377	55.2157	47.0763	40.2551	45.7788	48.802	48.5395	52.2571	51.7203	42.3283	51.1176	48.1756	39.1439	41.0479	37.7213	35.7489	39.7637	43.3017	41.3678	49.2086	47.559	41.0726	44.6372	44.9324	34.6037	41.3928	39.2841	41.5752	38.8483	47.9692	46.295	49.4639	38.7975	38.0959	57.1579	55.4709	38.4717	54.2721	40.0567	45.6631	52.68	50.9554	36.8157		34.6341	41.4823	44.8407
		164.653	48.7129	55.3629	49.4369	40.8608	44.8528	50.5278	48.8521	51.2047	50.6347	44.5118	51.2726	47.9802	37.0954	41.1596	38.3364	36.0823	39.098	44.2056	39.0683	49.0302	46.1101	39.0609	45.0114	47.1762	39.5828	40.7474	40.5594	39.781	42.9616	48.8473	43.2253	46.0708	37.7609	37.6668	59.3526	54.7254	40.0794	51.0646	42.1454	44.6407	54.8127	51.3146	37.492		35.9897	39.5206	44.7497
		165.053	48.045	55.8292	49.2418	40.2441	44.8085	50.8712	50.9374	49.9944	52.5742	44.6687	50.7758	48.7146	40.6579	42.7588	38.13	36.4719	39.1139	42.2241	39.9274	50.575	49.1081	39.1713	41.6605	46.7093	40.1215	40.5359	40.5957	35.4545	44.375	50.9148	46.2138	45.8841	37.0916	37.3032	55.8676	52.0637	39.4242	48.0064	43.3649	44.0885	52.4531	52.1563	38.0852		38.0624	38.4512	38.3164
		165.453	47.8081	54.6193	49.1164	37.3934	43.6226	50.1334	49.7813	50.2427	52.1577	44.1884	52.6749	48.6818	42.6626	45.5285	36.2208	39.8571	38.7859	43.9596	40.6096	48.6746	46.1087	40.3158	40.7362	47.1357	37.0379	39.234	41.3731	38.9634	39.0601	47.0304	46.9188	47.3135	36.9763	36.1708	59.6537	56.2827	40.7729	52.2768	42.642	43.5515	53.4815	52.5089	36.0888		37.5101	42.8904	42.4586
		165.853	50.8869	55.3704	47.8368	40.8746	42.6513	47.6764	50.0716	49.5548	50.228	42.664	51.6798	46.7798	41.4969	43.3766	36.4394	37.4863	41.4022	42.0842	43.3724	48.7337	47.5473	43.0442	41.6326	47.3957	40.0285	40.711	40.0914	40.1242	39.7064	48.4878	46.2226	47.0303	36.079	38.6911	54.2783	53.2715	38.5061	54.2935	40.1651	44.3403	50.3331	49.7067	35.1774		41.2933	42.1	42.2967
		166.256	50.1291	52.5236	48.1668	44.1029	42.7724	51.5098	51.8039	49.9429	49.8966	42.8397	52.3125	46.7609	40.0244	41.9577	39.0521	38.2227	38.2127	44.881	41.2836	49.7838	47.5853	40.8479	43.1872	48.8333	36.5816	40.3244	43.2304	36.6464	45.7115	48.0385	46.3849	47.0475	42.1249	35.9348	57.3518	52.6413	42.1964	51.4904	42.4756	46.1872	53.5343	50.8886	35.4997		40.6544	38.8855	43.8848
		166.656	48.0295	57.9887	49.0246	40.3161	44.6572	46.4681	49.8272	49.7236	51.465	44.0275	55.0792	48.9912	39.2547	43.6688	38.6316	35.7229	40.0332	41.9101	42.2712	48.1192	46.4455	42.0562	41.5056	47.7218	40.0594	39.4983	40.9555	40.1449	40.275	47.2212	46.8468	45.7818	39.2751	41.6529	57.0819	53.6861	40.7354	51.7282	42.6268	45.2613	48.0873	49.6183	37.6042		38.5257	39.3112	43.1447
		167.056	45.9861	54.5184	47.0585	40.7138	43.5975	48.0572	51.5786	50.8142	50.4075	42.3077	54.5869	47.6052	41.2022	42.2062	35.039	36.8401	38.258	41.0343	40.5646	49.5546	47.3237	40.0767	44.4469	45.9838	40.2413	39.7265	37.5129	38.7829	44.849	47.0667	42.7536	47.435	36.9583	37.6428	54.2001	51.6506	38.3705	49.2939	39.4978	43.7439	50.8454	51.4088	35.5855		38.8349	42.6809	43.5315
		167.456	47.0223	56.7142	48.8411	37.1444	43.4658	46.0152	50.4885	49.8246	51.8681	45.5205	55.5938	47.125	43.6336	43.0573	36.396	34.7699	37.718	41.4042	40.1789	49.8823	48.1208	39.7854	37.9951	46.5727	40.2275	41.597	38.9176	38.2348	39.4089	45.5575	45.4385	48.1439	38.1892	38.6623	55.5676	52.3617	39.7649	56.5366	39.9062	43.3674	51.5079	49.4899	39.9357		37.7309	41.1174	45.2807
		167.856	48.85	55.6635	48.3652	40.5946	43.6721	45.4827	48.5817	50.1728	50.1052	44.38	53.1522	47.398	41.5733	44.4366	39.9183	38.2814	40.5119	42.6979	41.7443	48.152	45.8292	41.5521	42.4311	44.9171	40.3066	40.6647	39.047	41.2648	37.6445	48.6003	44.2602	47.4895	37.5634	34.921	55.7833	54.6336	39.5772	52.7223	38.4593	44.0069	52.7021	55.0118	37.3164		37.5643	39.6385	43.7766
		168.256	50.0953	57.077	49.2653	40.367	47.7052	48.1169	51.7895	50.0728	49.412	44.0654	54.2725	47.3088	39.5825	44.9649	37.9908	35.0925	38.2772	43.5488	40.3061	48.7867	46.4349	40.1808	42.5181	44.2142	39.7345	40.7093	40.4617	41.9362	37.5414	48.1845	46.5967	48.1893	36.8632	35.9257	57.8242	54.7031	40.2755	54.0048	40.2655	42.9727	50.2482	54.612	36.5356		38.4668	42.632	42.3579
		168.656	51.1667	57.5751	52.3686	40.5026	42.2143	46.5077	49.2301	51.9438	52.7139	41.1319	52.5561	47.7344	43.3156	43.0971	39.3177	35.634	39.5895	42.4978	41.4683	48.5707	46.2093	41.0695	41.2686	44.0441	38.4055	41.4985	39.3066	44.2333	38.0703	46.3404	46.5256	46.5257	38.6907	38.0135	53.2629	51.5224	39.1653	53.4228	40.2725	44.8381	48.7175	49.245	39.8943		39.8084	41.2951	41.6655
		169.056	49.6106	57.7511	46.7133	42.4468	45.0851	46.3577	46.869	50.618	51.9226	43.8552	52.1733	46.5581	43.2198	45.3751	38.3789	38.2752	39.2879	42.4077	42.3081	49.8012	47.0954	41.8912	39.6718	47.3938	37.4459	42.3904	38.2148	40.2824	36.0336	47.9436	43.1499	47.2986	33.3653	39.3943	57.6481	54.0551	39.7454	50.2637	42.6291	41.0056	54.3276	52.1206	37.8336		40.2725	41.1704	43.4634
		169.456	48.0116	54.9865	44.9811	41.4129	42.1817	47.9927	46.6721	50.4649	54.4707	44.3349	55.1786	48.5008	42.8778	42.1998	38.2963	35.8931	37.9215	41.4774	42.1822	48.6486	46.7272	41.4721	41.8608	44.0792	39.6677	42.0353	38.6386	42.7531	39.2879	47.2625	44.3841	47.1149	38.6148	38.6434	56.3083	54.9789	40.2957	52.3142	42.4398	44.8167	50.6463	52.9331	37.3748		38.1872	42.6646	42.6425
		169.856	49.8697	57.314	46.4921	41.7055	41.6701	47.8121	50.0655	51.1339	52.0462	44.7468	52.8023	48.7999	43.3391	45.1235	39.9349	38.2318	40.7853	45.3672	42.2581	50.3618	46.8669	41.5885	41.2965	46.7434	39.6074	41.7092	38.3456	37.3969	40.0409	47.6015	44.1731	47.9202	39.8904	36.0618	58.4603	50.9474	40.8962	54.2497	41.9959	43.1294	53.9945	51.7644	36.7655		39.3283	42.2206	44.1863
		170.256	48.5097	55.7521	49.7533	40.1076	45.0622	51.4077	50.0297	50.4079	51.3862	45.7047	54.9979	47.6658	43.6526	43.7367	37.3729	37.6435	39.1548	41.6541	41.585	50.9023	46.9994	41.0372	40.1675	47.613	38.8459	41.5355	37.5014	41.1502	39.2108	49.4281	44.1879	44.5801	39.8827	37.247	56.2363	53.7145	39.6739	51.9426	42.5946	42.0051	50.3732	51.1941	38.1381		40.0219	42.5489	41.3152
		170.656	47.303	55.7209	50.0105	42.4741	43.6895	46.3638	51.0489	53.2654	49.688	44.1623	53.3241	47.245	42.1639	45.043	39.5895	36.3341	39.3417	41.8833	41.6999	48.9677	45.9368	41.4362	42.806	43.6806	41.7775	40.5851	39.9138	41.6558	39.4264	50.4261	43.1323	45.9434	38.9195	38.8393	59.0406	52.8969	41.1042	51.4039	44.4155	45.0968	51.1552	53.9531	38.2459		38.1006	38.0684	41.712
		171.056	49.8775	56.9143	49.3071	41.9179	44.9361	49.2028	51.6347	51.5338	50.9573	44.5976	55.5734	45.3942	42.7215	40.9796	37.9782	38.7601	39.675	43.2798	42.0359	50.5236	46.7615	42.3621	41.4415	46.9857	40.0696	40.5363	37.5667	37.7742	41.2873	48.2737	46.2189	47.457	38.8713	39.5723	54.725	52.6483	41.1672	51.3197	41.8343	42.5315	52.0001	50.3131	38.5717		41.2389	40.158	41.92
		171.456	47.9773	58.8064	48.7392	42.9556	43.2565	47.3504	50.6322	52.6538	50.3173	46.1162	56.0208	45.7669	47.0697	41.5114	38.8142	38.9552	41.7127	44.8014	41.9371	51.2859	47.8786	41.9879	41.8593	47.521	38.1174	41.1666	38.2508	41.4298	39.2215	49.4945	47.2981	48.2736	37.1573	35.7721	54.0731	52.679	40.0195	50.4833	42.2062	42.3691	52.4431	52.2655	37.8368		42.1643	38.5627	43.349
		171.856	49.2966	54.9116	49.4284	39.435	45.6606	47.6424	51.4787	52.1238	49.3883	46.3513	54.0639	46.8647	42.5799	41.9083	40.6177	34.6464	41.8585	43.9671	41.5465	49.3069	47.8375	41.623	41.9807	46.6237	40.9124	43.2669	39.637	39.676	37.242	46.5962	46.0925	46.3127	37.7992	39.196	51.8217	52.1081	40.8722	52.5881	39.3677	41.8938	52.6643	52.3146	38.3531		42.5252	41.7631	42.9206
		172.256	49.1302	56.7633	47.0874	43.4692	44.0349	47.034	51.252	50.735	51.6051	44.8014	56.1857	47.7005	42.6218	44.9079	38.8236	36.9292	37.6165	43.9186	41.7499	48.9946	47.4501	41.2415	44.0631	48.1881	37.7058	41.2126	38.0898	40.5324	42.7993	47.1313	43.7848	47.17	36.0894	37.5136	52.8988	53.9301	39.0504	51.3866	41.506	42.2372	51.0765	54.2282	40.3453		38.6998	38.5742	43.5901
		172.656	47.4045	55.0927	47.6162	40.8133	46.1359	49.1826	49.7332	51.5975	49.5328	46.6095	55.2068	46.2306	41.7395	43.9916	37.703	38.1365	40.9338	45.1607	40.9153	46.9833	45.331	40.6176	42.0383	45.7224	36.4183	40.7827	38.6808	39.5362	39.444	46.8687	42.9142	44.2104	38.2859	37.8488	54.2075	54.3577	38.92	53.0894	43.5155	44.7108	53.7092	54.5017	38.2637		37.4169	40.491	43.8099
		173.056	46.2531	55.7586	51.5025	39.9635	46.9069	48.3791	46.9001	52.4105	51.2301	43.3298	54.9146	47.4436	41.7599	45.6234	38.0239	37.0473	39.0235	41.2555	41.841	47.2717	47.0029	41.5076	41.7977	45.4535	42.5484	38.9966	39.2491	40.8212	40.9658	49.3872	43.433	46.1337	38.3493	37.1723	52.3143	55.3535	41.3995	51.8819	43.8839	43.4891	52.526	53.3124	38.9028		39.0057	39.807	42.8456
		173.456	48.5743	54.5911	49.1789	41.5393	45.6778	47.1975	50.2071	51.2302	50.7434	42.7384	54.6629	47.8937	44.1149	44.647	36.171	38.3664	41.5814	42.3974	43.4741	48.6853	45.8523	43.2914	43.1669	45.2924	38.1151	40.0434	37.6849	37.7997	37.1031	48.6402	44.9539	45.7497	39.475	35.8158	56.7591	53.88	40.593	51.8737	41.2179	43.1606	51.5672	50.5851	39.9889		37.6485	43.9012	44.1781
[truncated: 4,817 more rows]
[truncated: 119 more columns]

## Sheet: Fig2
Figure	Description
				NT0J																																											NT4J 0-1h
[truncated: 745 more rows]
[truncated: 186 more columns]

## Sheet: Fig3
Figure	Description
3A	qPCR			RPLP1			RPL3
				rep1	rep2	rep3	rep1	rep2	rep3
			WT ctrl	0.075102	0.005244	0.008229	0.027776	0.002753	0.004216
			- UV	1	1	1	1	1	1
			+ UV	1.39959	0.959264	0.858565	1.42405	0.90125	0.757858
			+ UV 1.5h	0.545254	0.570382	0.223756	0.410371	0.523042	0.260616
[truncated: 7 more rows]

## Sheet: Fig4
Figure	Description
[truncated: 1,302 more rows]
[truncated: 83 more columns]

[truncated: 9 more sheets: Fig5, Fig6, Fig7, Suppl. Fig1, Suppl. Fig2, Suppl. Fig3, Suppl. Fig4, Suppl. Fig5, Suppl. Fig6]
